# Supplementary material for: Dynamics of Cytokines and Chemokines During the Peripartum Period in People Living With Human Immunodeficiency Virus
Source: Am J Reprod Immunol. 2025 Aug 22;94(2):e70147. doi: 10.1111/aji.70147 (PMC12372876; doi:10.1111/aji.70147)
Supplement: Supplementary file 2 — aji70147‐sup‐0002‐TableS1‐S6.xlsx. [file AJI-94-e70147-s001.xlsx]

## Sheet: Supplementary Table S1
Supplementary Table S1. Immune factor nomenclature and assay info
Recommended name	Short name/gene name	Alternative name	ng/ml or pg/ml	Company	Kit	Catalog #
C-C motif chemokine 2	CCL2	MCP-1	pg/ml	BioLegend	LegendPlex Human Proinflammatory Chemokine Panel 1 (13-plex) with Filter plate)	740984
C-C motif chemokine 3	CCL3	MIP-1-ɑ	pg/ml	BioLegend	LegendPlex Human Proinflammatory Chemokine Panel 1 (13-plex) with Filter plate)	740984
C-C motif chemokine 4	CCL4	MIP-1-β	pg/ml	BioLegend	LegendPlex Human Proinflammatory Chemokine Panel 1 (13-plex) with Filter plate)	740984
C-C motif chemokine 5	CCL5	RANTES	pg/ml	BioLegend	LegendPlex Human Proinflammatory Chemokine Panel 1 (13-plex) with Filter plate)	740984
Eotaxin	CCL11	Eotaxin	pg/ml	BioLegend	LegendPlex Human Proinflammatory Chemokine Panel 1 (13-plex) with Filter plate)	740984
C-C motif chemokine 17	CCL17	TARC	pg/ml	BioLegend	LegendPlex Human Proinflammatory Chemokine Panel 1 (13-plex) with Filter plate)	740984
C-C motif chemokine 20	CCL20	MIP-3-ɑ	pg/ml	BioLegend	LegendPlex Human Proinflammatory Chemokine Panel 1 (13-plex) with Filter plate)	740984
C-reactive protein	CRP	PTX1	ng/ml	BioLegend	LegendPlex Human Vascular Inflammation Panel 1-TC (13-plex) with Filter Plate	740551
Cystatin-C	CST3	Cystatin C	ng/ml	BioLegend	LegendPlex Human Vascular Inflammation Panel 1-TC (13-plex) with Filter Plate	740551
Growth-regulated alpha protein	CXCL1	GRO-ɑ	pg/ml	BioLegend	LegendPlex Human Proinflammatory Chemokine Panel 1 (13-plex) with Filter plate)	740984
C-X-C motif chemokine 5	CXCL5	ENA-78	pg/ml	BioLegend	LegendPlex Human Proinflammatory Chemokine Panel 1 (13-plex) with Filter plate)	740984
C-X-C motif chemokine 9	CXCL9	MIG	pg/ml	BioLegend	LegendPlex Human Proinflammatory Chemokine Panel 1 (13-plex) with Filter plate)	740984
C-X-C motif chemokine 10	CXCL10	IP-10	pg/ml	BioLegend	LegendPlex Human Proinflammatory Chemokine Panel 1 (13-plex) with Filter plate)	740984
C-X-C motif chemokine 11	CXCL11	I-TAC	pg/ml	BioLegend	LegendPlex Human Proinflammatory Chemokine Panel 1 (13-plex) with Filter plate)	740984
C-X-C motif chemokine 13	CXCL13	BCA-1	pg/ml	R&D Systems	Human CXCL13/BLC/BCA-1 Duoset ELISA	DY801
Granulocyte-macrophage colony-stimulating factor	GM-CSF	CSF	pg/ml	BioLegend	LegendPlex COVD-19 Cytokine Storm Panel Mix & Match Panel 1 & 2	741095
Interferon alpha-2	IFN-α-2		pg/ml	BioLegend	LegendPlex COVD-19 Cytokine Storm Panel Mix & Match Panel 1 & 2	741095
Interferon gamma	IFN-y		pg/ml	BioLegend	LegendPlex COVD-19 Cytokine Storm Panel Mix & Match Panel 1 & 2	741095
Interferon lambda-1	IFN-λ-1	IL-29	pg/ml	R&D Systems	Human IL-29/IFN-λ1 Duoset ELISA	DY 7246
Insulin-like growth factor-binding protein 4	IGFBP4	IBP-4	ng/ml	BioLegend	LegendPlex Human Vascular Inflammation Panel 1-TC (13-plex) with Filter Plate	740551
Interleukin-1 beta	IL-1β	IL1F2	pg/ml	BioLegend	LegendPlex COVD-19 Cytokine Storm Panel Mix & Match Panel 1 & 2	741095
Interleukin-1 receptor antagonist protein	IL-1RN	IL-1ra	pg/ml	BioLegend	LegendPlex COVD-19 Cytokine Storm Panel Mix & Match Panel 1 & 2	741095
Interleukin-2	IL-2		pg/ml	BioLegend	LegendPlex COVD-19 Cytokine Storm Panel Mix & Match Panel 1 & 2	741095
Interleukin-4	IL-4		pg/ml	R&D Systems	Human IL-4 Duoset ELISA	DY204
Interleukin-6	IL-6		pg/ml	BioLegend	LegendPlex COVD-19 Cytokine Storm Panel Mix & Match Panel 1 & 2	741095
Interleukin-8	IL-8	CXCL8	pg/ml	BioLegend	LegendPlex Human Proinflammatory Chemokine Panel 1 (13-plex) with Filter plate)	740984
Interleukin-10	IL-10		pg/ml	BioLegend	LegendPlex COVD-19 Cytokine Storm Panel Mix & Match Panel 1 & 2	741095
Interleukin-15	IL-15		pg/ml	BioLegend	LegendPlex COVD-19 Cytokine Storm Panel Mix & Match Panel 1 & 2	741095
Interleukin-18	IL-18	IL-1-Ɣ	pg/ml	BioLegend	LegendPlex COVD-19 Cytokine Storm Panel Mix & Match Panel 1 & 2	741095
Vascular endothelial growth factor a, long form	L-VEGF	VEGF-A	pg/ml	BioLegend	LegendPlex COVD-19 Cytokine Storm Panel Mix & Match Panel 1 & 2	741095
Myoglobin	MB		ng/ml	BioLegend	LegendPlex Human Vascular Inflammation Panel 1-TC (13-plex) with Filter Plate	740551
72 kDa type IV collagenase	MMP-2		ng/ml	BioLegend	LegendPlex Human Vascular Inflammation Panel 1-TC (13-plex) with Filter Plate	740551
Matrix metalloproteinase-9	MMP-9	GELB	ng/ml	BioLegend	LegendPlex Human Vascular Inflammation Panel 1-TC (13-plex) with Filter Plate	740551
Myeloperoxidase	MPO		ng/ml	BioLegend	LegendPlex Human Vascular Inflammation Panel 1-TC (13-plex) with Filter Plate	740551
Neutrophil gelatinase-associated lipocalin	NGAL	LCN2	ng/ml	BioLegend	LegendPlex Human Vascular Inflammation Panel 1-TC (13-plex) with Filter Plate	740551
Protein S100-A8/Protein S100-A9	S100A8/S100A9	Calprotectin	ng/ml	BioLegend	LegendPlex Human Vascular Inflammation Panel 1-TC (13-plex) with Filter Plate	740551
Serum amyloid A-1 protein	SAA	SAA1	ng/ml	BioLegend	LegendPlex Human Vascular Inflammation Panel 1-TC (13-plex) with Filter Plate	740551
Monocyte differentiation antigen CD14	sCD14		ng/ml	R&D Systems	Human CD14 Duoset ELISA	DY383
Scavenger receptor cysteine-rich type 1 protein M130	sCD163		ng/ml	R&D Systems	Human CD163 Duoset ELISA	DY1607
Intercellular adhesion molecule 1	sICAM1	sCD54	ng/ml	BioLegend	LegendPlex Human Vascular Inflammation Panel 1-TC (13-plex) with Filter Plate	740551
Osteopontin	SPP1	OPN	ng/ml	BioLegend	LegendPlex Human Vascular Inflammation Panel 1-TC (13-plex) with Filter Plate	740551
Tumor necrosis factor receptor superfamily member 1A	sTNFRSF1A	sTNF-R1	pg/ml	R&D Systems	Human TNF RI/TNFRSF1A Duoset ELISA	DY225
Tumor necrosis factor receptor superfamily member 1B	sTNFRSF1B	sTNF-R2	pg/ml	R&D Systems	Human TNF RII/ TNFRSF1B Duoset ELISA	DY726
Vascular cell adhesion protein 1	sVCAM1	sCD106	ng/ml	BioLegend	LegendPlex Human Vascular Inflammation Panel 1-TC (13-plex) with Filter Plate	740551
Tumor necrosis factor	TNFɑ		pg/ml	BioLegend	LegendPlex COVD-19 Cytokine Storm Panel Mix & Match Panel 1 & 2	741095

## Sheet: Supplementary Table S2
Supplementary Table S2. Assay limits for each immune factor for each time point
Abbreviations to right of table
	Enrollment										Postdelivery										Postpartum
Short name/gene name	L-LoD	L-LoD * DF	U-LoD	U-LoD*DF*1.1	DF	N	Samples below L-LoD	% below	Samples Above U-LoD	% above	L-LoD	L-LoD * DF	U-LoD	U-LoD*DF*1.1	DF	N	Samples below L-LoD	% below	Samples Above U-LoD	% above	L-LoD	L-LoD * DF	U-LoD	U-LoD*DF*1.1	DF	N	Samples below L-LoD	% below	Samples Above U-LoD	% above	Abbreviations	Definition
CCL2	3.17		13000	28600	2	118	29	0.245763	0	0	Same as enroll					109	60	0.550459	0	0	Same as enroll					90	1	0.0111111	0	0	L-LoD	Lower-Limit of detection
CCL3	7.81		32000	70400	2	118	95	0.805085	0	0	Same as enroll					109	92	0.844037	0	0	Same as enroll					90	66	0.733333	0	0	DF	Dilution factor
CCL4	0.73		3000	6600	2	118	48	0.40678	0	0	Same as enroll					109	71	0.651376	0	0	Same as enroll					90	41	0.455556	0	0	U-LoD	Upper-Limit of detection
CCL5	0.49		2000	4400	2	44	0	0	38	0.863636	Same as enroll					109	1	0.00917431	41	0.376147	Same as enroll					90	0	0	24	0.266667
CCL11	2.93		12000	26400	2	118	31	0.262712	0	0	Same as enroll					109	56	0.513761	0	0	Same as enroll					90	0	0	0	0
CCL17	2.44		10000	22000	2	118	1	0.00847458	0	0	Same as enroll					109	10	0.0917431	0	0	Same as enroll					90	0	0	0	0
CCL20	0.49		2000	4400	2	118	9	0.0762712	0	0	Same as enroll					109	12	0.110092	1	0.00917431	Same as enroll					90	2	0.0222222	0	0
CRP	0.0022	0.22	90	9900	100	113	0	0	0	0	Same as enroll					113	0	0	0	0	Same as enroll					90	0	0	0	0
CST3	0.01013	1.013	415	45650	100	113	1	0.00884956	0	0	Same as enroll					113	0	0	0	0	Same as enroll					90	0	0	0	0
CXCL1	0.98		4000	8800	2	118	0	0	0	0	Same as enroll					109	2	0.0183486	0	0	Same as enroll					90	0	0	0	0
CXCL5	1.46		6000	13200	2	118	1	0.00847458	0	0	Same as enroll					109	1	0.00917431	0	0	Same as enroll					90	0	0	0	0
CXCL9	0.98		4000	8800	2	118	0	0	0	0	Same as enroll					109	3	0.0275229	0	0	Same as enroll					90	0	0	0	0
CXCL10	2.69		11000	24200	2	118	2	0.0169492	0	0	Same as enroll					109	25	0.229358	0	0	Same as enroll					90	3	0.0333333	0	0
CXCL11	0.98		4000	8800	2	118	0	0	0	0	Same as enroll					109	3	0.0275229	0	0	Same as enroll					90	0	0	0	0
CXCL13	15.6		1000	1100	1	118	0	0	50	0.423729	Same as enroll					115	0	0	39	0.33913	Same as enroll					89	0	0	1	0.011236
GM-CSF	1.71		7000	15400	2	116	21	0.181034	0	0	Same as enroll					116	48	0.413793	0	0	Same as enroll					90	20	0.222222	0	0
IFN-α-2	1.71		7000	15400	2	116	24	0.206897	0	0	Same as enroll					116	35	0.301724	0	0	Same as enroll					90	23	0.255556	0	0
IFN-y	7.08		29000	63800	2	116	26	0.224138	0	0	Same as enroll					116	44	0.37931	0	0	Same as enroll					90	22	0.244444	0	0
IFN-λ-1	62.5		4000	7333.33	1.66667	118	102	0.864407	0	0	Same as enroll					116	89	0.767241	0	0	Same as enroll					90	75	0.833333	0	0
IGFBP4	0.00195	0.195	80	8800	100	113	13	0.115044	0	0	Same as enroll					113	3	0.0265487	0	0	Same as enroll					90	0	0	0	0
IL-1β	2.44		10000	22000	2	116	41	0.353448	0	0	Same as enroll					116	36	0.310345	0	0	Same as enroll					90	24	0.266667	0	0
IL-1RN	19.53		80000	176000	2	116	0	0	0	0	Same as enroll					116	0	0	0	0	Same as enroll					90	3	0.0333333	0	0
IL-2	1.71		7000	15400	2	116	60	0.517241	0	0	Same as enroll					116	73	0.62931	0	0	Same as enroll					90	52	0.577778	0	0
IL-4	31.3		2000	2200	1	118	88	0.745763	0	0	Same as enroll					112	92	0.821429	0	0	Same as enroll					90	76	0.844444	0	0
IL-6	3.66		15000	33000	2	116	20	0.172414	0	0	Same as enroll					116	4	0.0344828	1	0.00862069	Same as enroll					89	20	0.224719	0	0
IL-8	5.13		21000	46200	2	118	79	0.669492	0	0	Same as enroll					109	88	0.807339	0	0	Same as enroll					90	65	0.722222	0	0
IL-10	2.44		10000	22000	2	116	12	0.103448	0	0	Same as enroll					116	5	0.0431034	0	0	Same as enroll					90	13	0.144444	0	0
IL-15	7.08		29000	63800	2	116	27	0.232759	0	0	Same as enroll					116	21	0.181034	0	0	Same as enroll					90	12	0.133333	0	0
IL-18	1.71		7000	15400	2	116	0	0	0	0	Same as enroll					116	0	0	0	0	Same as enroll					90	0	0	0	0
L-VEGF	3.17		13000	28600	2	116	16	0.137931	0	0	Same as enroll					116	35	0.301724	0	0	Same as enroll					90	6	0.0666667	0	0
MB	0.00037	0.037	15	1650	100	113	0	0	0	0	Same as enroll					113	0	0	3	0.0265487	Same as enroll					90	0	0	1	0.0111111
MMP-2	0.01404	1.404	575	63250	100	113	16	0.141593	0	0	Same as enroll					113	12	0.106195	0	0	Same as enroll					90	11	0.122222	0	0
MMP-9	0.00793	0.793	325	35750	100	113	1	0.00884956	0	0	Same as enroll					113	0	0	0	0	Same as enroll					90	0	0	0	0
MPO	0.00488	0.488	200	22000	100	113	0	0	0	0	Same as enroll					113	0	0	0	0	Same as enroll					90	0	0	0	0
NGAL	0.00195	0.195	80	8800	100	113	0	0	1	0.00884956	Same as enroll					113	0	0	1	0.00884956	Same as enroll					90	0	0	0	0
S100A8/S100A9	0.07324	7.324	3000	330000	100	113	68	0.60177	0	0	Same as enroll					113	11	0.0973451	0	0	Same as enroll					90	5	0.0555556	0	0
SAA	0.00269	0.269	110	12100	100	113	1	0.00884956	7	0.0619469	Same as enroll					113	0	0	10	0.0884956	Same as enroll					90	0	0	0	0
sCD14	0.0625	24.9205	4	1754.4	398.727	117	0	0	8	0.0683761	Same as enroll					115	0	0	29	0.252174	0.0625	28.1074	4	1978.76	449.718	89	0	0	7	0.0786517
sCD163	0.156	85.8	10	6050	550	116	4	0.0344828	0	0	Same as enroll					115	0	0	0	0	0.156	109.2	10	7700	700	89	2	0.0224719	0	0
sICAM1	0.00042	0.042	17	1870	100	113	3	0.0265487	0	0	Same as enroll					113	1	0.00884956	0	0	Same as enroll					90	0	0	0	0
SPP1	0.00122	0.122	50	5500	100	113	2	0.0176991	0	0	Same as enroll					113	0	0	0	0	Same as enroll					90	0	0	0	0
sTNFRSF1A	12.5		800	1466.67	1.66667	117	0	0	19	0.162393	Same as enroll					116	0	0	42	0.362069	Same as enroll					90	0	0	4	0.0444444
sTNFRSF1B	7.81	723.386	500	50942.7	92.623	118	0	0	0	0	7.81	574.926	500	40487.8	73.6141	115	0	0	0	0	7.81	723.386	500	50942.7	92.623	89	1	0.011236	0	0
sVCAM1	0.00659	0.659	270	29700	100	113	0	0	0	0	Same as enroll					113	0	0	0	0	Same as enroll					90	0	0	0	0
TNFɑ	2.44		10000	22000	2	116	25	0.215517	0	0	Same as enroll					116	36	0.310345	0	0	Same as enroll					90	21	0.233333	0	0

## Sheet: Supplementary Table S3
Supplementary Table S3. Descriptive statistics.
		Enrollment							1-3 days postdelivery							Postpartum							p-value for graphs in Figures 2-5 & Supplementary figure 1			Fold change				Fold change
Cytokine/Chemokine	ng/ml or pg/ml	Mean	Median	25th Quartile	75th Quartile	Std. Dev	Bottom value	Top value	Mean	Median	25th Quartile	75th Quartile	Std. Dev	Bottom value	Top value	Mean	Median	25th Quartile	75th Quartile	Std. Dev	Bottom value	Top value	Enroll vs postdelivery	Enroll vs postpartum	Postdelivery vs postpartum	Postdelivery / enroll	Postpartum / enroll	Postpartum/postdelivery		E/PD	PD/PP	E/PP
CCL2	pg/ml	37.9457	30.77	3.285	50.135	57.5671	3.17	543.98	25.8077	3.17	3.17	7.46	136.122	3.17	1394.2	44.6308	29.39	20.37	48.475	50.2054	3.17	303.72	<0.0001	0.0326	<0.0001	0.103022	0.955151	9.27129		9.70662	0.10786	1.04695
CCL3	pg/ml	153.581	7.81	7.81	7.81	587.276	7.81	4357.5	69.9822	7.81	7.81	7.81	333.206	7.81	2393.64	144.069	7.81	7.81	64.455	552.024	7.81	4861.58	0.9716	0.5705	0.0818	1	1	1		1	1	1
CCL4	pg/ml	7.95481	1.267	0.73	8.4655	21.3705	0.73	216.076	13.6959	0.73	0.73	1.004	118.381	0.73	1235.86	4.69653	1.826	0.73	4.669	8.42949	0.73	56.846	<0.0001	0.5578	0.0016	0.576164	1.4412	2.50137		1.73562	0.399781	0.693866
CCL5	pg/ml	3942.2	4400	4400	4400	1210.13	281.582	4400	3062.1	3127.09	2054.87	4400	1319.43	0.49	4400	3148.44	3256.03	2431.16	4400	1023.34	839.438	4400	<0.0001	<0.0001	>0.9999	0.710701	0.740008	1.04124		1.40706	0.960397	1.35134
CCL11	pg/ml	29.894	18.4	2.93	36.61	84.1352	2.93	907.22	8.31211	2.93	2.93	5.1	17.3839	2.93	139.48	57.4447	50.72	34.72	68.015	34.5217	12.12	249.46	<0.0001	<0.0001	<0.0001	0.159239	2.75652	17.3106		6.27986	0.0577681	0.362776
CCL17	pg/ml	151.141	122.14	20.435	210.315	171.365	2.44	859.22	25.8769	10.36	5.42	25.06	36.5645	2.44	164.26	289.782	208.43	134.285	358	242.582	21.4	1187.28	<0.0001	<0.0001	<0.0001	0.0848207	1.70648	20.1187		11.7896	0.0497049	0.586
CCL20	pg/ml	19.3931	11.458	11.515	21.4155	30.0012	0.49	211.786	92.8795	9.454	9.69	22.942	455.16	0.49	4400	29.1472	17.799	17.858	29.0345	33.7628	0.49	164.384	>0.9999	0.0019	0.0003	0.8251	1.55341	1.8827		1.21197	0.531153	0.643744
CRP	ng/ml	540.91	581.236	479.203	624.97	162.346	23.985	1180.46	535.886	536.115	477.502	595.178	185.347	119.531	2056.07	390.739	415.639	260.481	523.282	166.669	79.52	767.609	0.1952	<0.0001	<0.0001	0.922371	0.715095	0.77528		1.08416	1.28986	1.39842
CST3	ng/ml	354.854	349.59	273.35	410.84	141.229	1.013	1002.96	592.62	545.72	371.57	733.84	313.102	163.22	2149.95	548.539	520.845	397.918	659.09	201.781	181.65	1033.71	<0.0001	<0.0001	>0.9999	1.56103	1.48987	0.954418		0.640603	1.04776	0.671198
CXCL1	pg/ml	463.661	366.492	121.995	719.091	407.793	4.2	1950.91	151.935	65.416	18.692	199.094	221.442	0.98	1224.22	320.269	275.98	103.156	444.303	257.382	24.366	1310.49	<0.0001	0.5789	<0.0001	0.178492	0.753031	4.21885		5.60248	0.237032	1.32797
CXCL5	pg/ml	829.184	496.53	197.06	1124.2	882.161	1.46	5179.69	302.693	126.068	49.214	368.322	506.724	1.46	3208.59	847.438	625.202	335.942	1147.85	683.175	61.138	3051.13	<0.0001	0.2209	<0.0001	0.253898	1.25914	4.95924		3.93859	0.201644	0.794191
CXCL9	pg/ml	94.4082	49.922	33.963	88.6055	158.959	12.09	1165.48	147.601	43.456	16.298	87.186	598.889	0.98	6132.81	192.807	100.101	68.199	177.984	301.85	25.724	2337.12	0.2925	<0.0001	<0.0001	0.870478	2.00515	2.3035		1.14879	0.434122	0.498716
CXCL10	pg/ml	113.821	70.87	20.51	167.21	118.034	2.69	548.1	43.2179	18.6	8.1	50.54	64.6155	2.69	319.04	151.244	116.38	79.675	171.135	160.312	2.69	1231.26	<0.0001	0.0025	<0.0001	0.262452	1.64216	6.25699		3.81022	0.159821	0.608953
CXCL11	pg/ml	126.661	104.13	37.6765	166.764	130.793	2.552	988.618	60.2517	33.23	13.054	66.53	89.3868	0.98	687.814	77.7655	59.338	34.1535	109.346	56.5645	5.768	299.432	<0.0001	0.1006	0.0006	0.31912	0.569845	1.78568		3.13361	0.560012	1.75486
CXCL13	pg/ml	809.786	893.516	547.243	1100	309.709	124.03	1100	694.082	739.139	357.921	1100	357.683	15.6	1100	195.853	128.18	83.0193	267.637	187.225	15.6	1100	0.0948	<0.0001	<0.0001	0.827225	0.143456	0.173418		1.20886	5.76642	6.9708
GM-CSF	pg/ml	14.1947	7.5	4.038	14.1645	36.3291	1.71	369.104	11.9253	7.939	1.71	15.924	15.8795	1.71	135.57	9.41471	6.398	2.3435	12.436	9.12485	1.71	52.486	>0.9999	>0.9999	>0.9999	1.05853	0.853067	0.805895		0.944703	1.24086	1.17224
IFN-α-2	pg/ml	7.6764	3.926	2.143	8.143	24.2933	1.71	263.614	6.32616	5.073	1.71	8.258	5.15116	1.71	24.998	4.82951	3.763	1.727	5.892	3.69856	1.71	17.16	>0.9999	0.6127	0.3211	1.29215	0.958482	0.74177		0.773901	1.34813	1.04332
IFN-y	pg/ml	36.0179	23.01	8.53	46.91	54.3834	7.08	543.48	36.5195	29.84	7.08	57.47	32.6242	7.08	130.6	29.9147	22.54	7.665	40.525	27.1602	7.08	126.3	>0.9999	>0.9999	>0.9999	1.29683	0.979574	0.755362		0.771113	1.32387	1.02085
IFN-λ-1	pg/ml	103.154	62.5	62.5	62.5	135.52	62.5	1064.31	94.3806	62.5	62.5	62.5	89.5025	62.5	554.593	92.3138	62.5	62.5	62.5	96.5583	62.5	661.897	0.3152	>0.9999	0.8264	1	1	1		1	1	1
IGFBP4	ng/ml	18.2235	13.926	6.481	26.043	16.3203	0.195	102.261	67.533	61.683	25.011	93.238	57.4905	0.195	362.753	368.765	349.877	216.522	491.001	181.211	97.641	891.513	<0.0001	<0.0001	<0.0001	4.42934	25.124	5.67218		0.225767	0.176299	0.0398026
IL-1β	pg/ml	9.43172	5.35	2.44	9.665	27.8689	2.44	301.96	9.19052	5.75	2.44	11.4	9.7021	2.44	75.62	8.07911	5.76	2.44	10.075	7.52727	2.44	45.24	0.6394	>0.9999	>0.9999	1.07477	1.07664	1.00174		0.930435	0.998264	0.928819
IL-1RN	pg/ml	950.284	603.59	376.275	1133.61	1009.57	49.58	6597.98	1594.54	698.05	504.865	1255.25	3616.11	116.6	32203.2	615.562	416.89	209.55	670.625	671.692	19.53	3577.7	0.1338	0.0012	<0.0001	1.1565	0.690684	0.597221		0.86468	1.67442	1.44784
IL-2	pg/ml	5.01648	1.71	1.71	3.73	19.9533	1.71	214.874	2.95617	1.71	1.71	3.2675	3.12028	1.71	30.774	2.96744	1.71	1.71	2.735	3.32158	1.71	28.312	0.471	0.7658	>0.9999	1	1	1		1	1	1
IL-4	pg/ml	120.956	31.3	31.3	31.5245	226.022	31.3	1468.71	90.2884	31.3	31.3	31.3	185.858	31.3	1298.11	59.932	31.3	31.3	31.3	86.2529	31.3	524.759	0.4394	0.1655	>0.9999	1	1	1		1	1	1
IL-6	pg/ml	23.4855	9.39	4.495	15.48	85.682	3.66	663.96	447.139	65.61	35.24	139.43	3065.05	3.66	33000	14.2279	8.82	4.92	16.34	16.1932	3.66	109.72	<0.0001	>0.9999	<0.0001	6.98722	0.939297	0.134431		0.143118	7.43878	1.06463
IL-8	pg/ml	32.7019	5.13	5.13	30.565	130.765	5.13	1400.14	45.1442	5.13	5.13	5.13	255.217	5.13	2333.38	26.955	5.13	5.13	7.87	94.9595	5.13	759.12	0.0271246	0.663701	0.65277	1	1	1		1	1	1
IL-10	pg/ml	18.5357	9.94	4.585	17.205	44.4181	2.44	368.2	49.299	16.28	9.635	25.595	252.919	2.44	2637.46	12.1538	8.15	4.125	14.22	16.2217	2.44	133.44	0.0001	0.4809	<0.0001	1.63783	0.81992	0.500614		0.610565	1.99755	1.21963
IL-15	pg/ml	57.3248	38.77	10.86	78.55	77.4584	7.08	690.7	80.5695	57.08	22.41	126.94	72.972	7.08	326.02	75.248	58.29	26.335	93.03	63.9627	7.08	328.66	0.0155	0.0186	>0.9999	1.47227	1.50348	1.0212		0.679222	0.979242	0.665123
IL-18	pg/ml	656.034	466.27	342.68	708.877	633.404	117.548	4223.93	887.032	630.587	383.185	966.231	852.574	96.816	5827.94	360.437	252.384	179.422	385.352	337.51	64.448	1703.4	0.1411	<0.0001	<0.0001	1.35241	0.541283	0.400237		0.739422	2.49852	1.84746
L-VEGF	pg/ml	45.9691	36.85	15.73	64.765	41.8656	3.17	286.98	52.4732	39.05	3.17	82.09	51.2431	3.17	206.36	101.116	84.51	52.255	123.945	95.9927	3.17	740.14	>0.9999	<0.0001	<0.0001	1.0597	2.29335	2.16415		0.943662	0.462075	0.436043
MB	ng/ml	60.1837	37.516	22.462	57.485	103.098	2.736	968.475	397.717	258.552	135.606	475.316	387.546	29.919	1650	77.0843	51.5785	34.0055	68.895	172.463	6.388	1650	<0.0001	0.0943	<0.0001	6.89178	1.37484	0.19949		0.1451	5.01279	0.727357
MMP-2	ng/ml	44.5568	42.23	29.09	59.27	29.5383	1.404	194.54	91.2105	96.44	50.41	126.92	55.9993	1.404	304.7	74.9918	69.005	45.2675	99.7475	49.1166	1.404	271.86	<0.0001	<0.0001	0.1579	2.28368	1.63403	0.715523		0.437889	1.39758	0.611985
MMP-9	ng/ml	279.303	191.95	44.89	366.97	299.538	0.793	1384.02	353.457	237.72	121.53	540.35	329.933	5.06	1690.09	142.076	83.315	30.095	194.422	155.206	6.59	714.59	0.089	0.0016	<0.0001	1.23845	0.434045	0.350475		0.807463	2.85327	2.30391
MPO	ng/ml	388.73	187.11	20.49	623.48	478.303	1.94	1951.74	209.694	79.47	42.46	177.78	368.633	3.93	2134.18	258.791	66.18	30.075	247.55	415.414	7.7	1681.37	>0.9999	0.6582	>0.9999	0.424723	0.353696	0.832767		2.35447	1.20082	2.82729
NGAL	ng/ml	933.009	273.154	80.144	1124.02	1474.02	8.375	8800	457.603	191.493	104.034	302.654	1074.64	34.755	8800	333.356	90.4955	53.0335	251.127	586.76	23.369	3614.97	0.6983	<0.0001	0.0008	0.701044	0.331298	0.472579		1.42644	2.11605	3.01843
S100A8/S100A9	ng/ml	1001.52	7.324	7.324	262.5	8210.11	7.324	86944.1	2372.95	622.8	395.1	1145.6	10685.2	7.324	89413.1	1056.12	695.75	451.8	1120.65	1339.13	7.324	10091.5	<0.0001	<0.0001	>0.9999	85.0355	94.9959	1.11713		0.0117598	0.895149	0.0105268
SAA	ng/ml	1979.11	629.15	264.74	1377.49	3381.98	0.269	12100	4135.59	3286.23	892.2	6480.59	3687.55	2.98	12100	2181.32	1168.6	705.69	2527.43	2373.09	45.15	10226	<0.0001	0.0048	0.0061	5.22329	1.85743	0.355605		0.19145	2.81211	0.538379
sCD14	ng/ml	1083.88	1061.24	862.855	1295.94	314.73	24.92	1754.4	1277.45	1240.89	1014.48	1665.25	350.434	464.197	1754.4	1189.85	1180.62	961.89	1386.5	363.166	323.858	1978.76	<0.0001	0.0953	0.2452	1.16928	1.11249	1.05105		18.6275	1.05105	0.898884
sCD163	ng/ml	838.771	673.993	506.628	1007.66	598.231	85.8	3242.21	644.398	557.88	403.247	779.247	382.745	110.484	2501.33	797.928	635.141	491.343	1017.39	492.362	109.2	2657.49	0.0162	>0.9999	0.0703	0.827724	0.942355	0.878357		1.2877	0.878357	1.06117
sICAM1	ng/ml	15.5451	8.553	5.25	15.044	23.4382	0.042	137.753	12.9798	7.471	4.317	14.909	14.2814	0.042	78.152	10.4116	7.267	4.093	12.5828	10.8445	1.026	66.341	>0.9999	0.4902	>0.9999	0.873495	0.849643	1.02807		1	1.02807	1.17696
SPP1	ng/ml	29.1271	23.714	15.385	36.264	21.3651	0.122	136.718	63.6326	45.578	31.385	68.189	67.7349	14.097	584.995	48.0181	37.599	25.5088	67.7937	29.5286	7.741	150.868	<0.0001	<0.0001	0.3097	1.92199	1.58552	1.21221		115.549	1.21221	0.630708
sTNFRSF1A	pg/ml	869.745	779.279	611.49	1025.95	334.128	36.6574	1466.67	1094.17	1121.88	848.24	1466.67	354.332	370.766	1466.67	683.374	621.098	498.716	805.943	275.343	214.772	1466.67	<0.0001	0.0002	<0.0001	1.43964	0.797016	1.80628		10.1143	1.80628	1.25468
sTNFRSF1B	pg/ml	7212.45	6526.61	5345.59	8039.81	3159.1	1609.91	22833.7	5908.4	5051.8	3858.89	6136.25	3545.66	2299.84	20116.6	4665.12	3764.02	3085.82	5187.68	3041.02	723.386	22165.2	<0.0001	<0.0001	0.0009	0.774032	0.576719	1.34213		1.42855	1.34213	1.73395
sVCAM1	ng/ml	4588.14	4063.1	3297.42	5409.03	2125.42	142.83	10412.3	4231.69	3786.97	3304.77	5112.57	1609.58	1721.59	9600.55	4132.69	3824.9	3110.18	4827.18	1572.8	1353.31	9487.04	0.8704	0.5987	>0.9999	0.93204	0.941375	0.990083		12.0534	0.990083	1.06228
TNFɑ	pg/ml	26.8186	19.9	5.9	34.455	33.4447	2.44	292.04	136.708	15.43	2.44	31.365	1220.9	2.44	13170.2	20.4542	12.43	3.32	24.085	30.9228	2.44	256.02	0.7845	0.1186	0.9387	0.775377	0.624623	1.24135		1	1.24135	1.60097

## Sheet: Supplementary Table S4
Supplementary Table S4. Values associated with Figure S9. Enrollment Spearman correlation p-values and Spearman r-values.
Enrollment
p-value	CCL2	CCL3	CCL4	CCL5	CCL11	CCL17	CCL20	CRP	CST3	CXCL1	CXCL5	CXCL9	CXCL10	CXCL11	CXCL13	GM-CSF	IFN-α-2	IFN-y	IFNλ1	IGFBP4	IL-1β	IL-1RN	IL-2	IL-4	IL-6	IL-8	IL-10	IL-15	IL-18	L-VEGF	MB	MMP-2	MMP-9	MPO	NGAL	S100A8/A9	SAA	sCD14	sCD163	sICAM1	SPP1	sTNFRSF1A	sTNFRSF1B	sVCAM1	TNFα		0.05 in scientific	0.01 in scientific
CCL2		0.456187	3.64032e-08	0.765866	3.63585e-18	4.06105e-21	0.000251613	0.284803	0.170962	4.91741e-19	2.56128e-16	0.257541	3.61693e-19	5.74105e-12	0.0323331	0.881969	0.567481	0.849896	0.83621	3.45739e-08	0.230743	1.59763e-06	0.184862	0.0163182	0.930339	6.31736e-06	0.314529	0.508693	0.844539	0.482618	0.613045	0.000122329	2.78151e-07	4.85441e-11	1.31206e-07	0.00200302	0.980194	0.86304	0.115215	0.678949	0.0215707	0.0316687	3.25161e-06	0.000550471	0.732897		0.05	0.01
CCL3	0.456187		0.00574175	0.317192	0.152222	0.933731	0.0959633	0.353291	0.824301	0.463297	0.304101	0.776055	0.678225	0.44877	0.520944	0.00505755	0.0298636	0.0168078	0.524803	0.930296	0.0193357	0.834287	0.0317166	0.927171	0.869136	0.473711	0.298984	0.0362445	0.166393	0.270221	0.856947	0.387611	0.650241	0.646598	0.752833	0.287983	0.737953	0.385328	0.433632	0.970738	0.717637	0.266316	0.926422	0.371318	0.106962
CCL4	3.64032e-08	0.00574175		0.326101	6.05975e-12	1.74977e-11	5.08043e-08	0.131141	0.392733	9.18845e-18	4.48423e-14	0.168972	8.89013e-12	3.27588e-07	0.391739	0.863772	0.172808	0.802078	0.714225	0.000894955	0.93872	7.63192e-06	0.123268	0.154961	0.0389271	1.78801e-06	0.11365	0.395989	0.926404	0.0622205	0.6049	0.00632944	1.04887e-07	4.62296e-09	3.11788e-07	0.0247632	0.755314	0.980953	0.280859	0.735589	0.092493	0.0346072	0.0343333	0.000195304	0.700337
CCL5	0.765866	0.317192	0.326101		0.24134	0.351089	0.697639	0.956306	0.0377191	0.463627	0.491718	0.813451	0.939639	0.450142	0.504953	0.0507729	0.0888916	0.0331091	0.145433	0.362606	0.0114298	0.435062	0.00118467	0.419018	0.0630622	0.359715	0.158693	0.0524645	0.237919	0.0246116	0.987857	0.471947	0.186724	0.865228	0.362786	0.310295	0.868776	0.141688	0.443694	0.406196	0.589928	0.825536	0.411879	0.422045	0.0334465
CCL11	3.63585e-18	0.152222	6.05975e-12	0.24134		2.84842e-20	1.84641e-08	0.0983717	0.0479359	2.4365e-15	7.51178e-16	0.00676957	1.2184e-18	2.11431e-11	0.0598219	0.90643	0.158548	0.878035	0.991636	1.05045e-09	0.15883	0.00122808	0.0526295	0.00614909	0.150973	0.00399405	0.0867682	0.211998	0.158677	0.152239	0.72505	0.000169005	7.20897e-05	1.98668e-07	2.35239e-05	0.000167184	0.388443	0.794776	0.572736	0.869188	0.422612	0.00330635	0.000975385	0.000337284	0.166557
CCL17	4.06105e-21	0.933731	1.74977e-11	0.351089	2.84842e-20		6.87956e-06	0.115721	0.445486	5.68634e-33	2.01971e-28	0.198735	7.66995e-19	1.82617e-11	0.242015	0.360477	0.0220699	0.455245	0.680843	9.44059e-07	0.0810735	4.51019e-08	0.0816797	0.0446294	0.109943	2.603e-06	0.00170753	0.0199941	0.295382	0.0615109	0.776927	0.00961889	5.20058e-08	8.48835e-11	1.32066e-07	0.00686099	0.205323	0.0186095	0.162271	0.141929	0.00102137	0.000256051	0.0298041	1.13415e-08	0.196032
CCL20	0.000251613	0.0959633	5.08043e-08	0.697639	1.84641e-08	6.87956e-06		0.00412358	0.0271394	7.2373e-06	1.67109e-05	0.000983307	3.07051e-06	0.000694928	0.15947	0.306489	0.826516	0.536914	0.532017	0.00303109	0.575014	0.000418229	0.904643	0.485103	0.531062	0.00239155	0.839192	0.925997	0.749771	0.8286	0.0464494	0.11486	0.00162009	0.000595176	9.99027e-05	0.000369788	0.0701983	0.472036	0.00581995	0.0993903	0.604984	0.912323	0.000587768	0.52938	0.915405
CRP	0.284803	0.353291	0.131141	0.956306	0.0983717	0.115721	0.00412358		0.331473	0.137507	0.133993	0.11692	0.067943	0.0537046	0.981018	0.958436	0.416299	0.721936	0.69884	0.00313691	0.735528	0.00107101	0.651027	0.558172	0.840323	0.104648	0.902598	0.953342	0.823638	0.317572	0.915052	0.0350086	0.000615483	0.00240665	0.00010419	0.00646705	0.247338	0.473292	0.52028	0.179132	0.602449	0.227173	0.144099	0.146958	0.698026
CST3	0.170962	0.824301	0.392733	0.0377191	0.0479359	0.445486	0.0271394	0.331473		0.414855	0.289872	0.157255	0.374705	0.25288	0.799864	0.696015	0.552971	0.288669	0.968836	0.00148938	0.361556	0.33875	0.0528988	0.687045	0.764119	0.282891	0.520884	0.329354	0.397982	0.308641	0.00159861	9.28424e-05	0.137531	0.0226286	0.00325397	0.0251331	0.0282438	0.388463	0.683002	0.00712119	0.000571199	5.03335e-05	4.56617e-05	0.0058674	0.075554
CXCL1	4.91741e-19	0.463297	9.18845e-18	0.463627	2.4365e-15	5.68634e-33	7.2373e-06	0.137507	0.414855		8.20074e-36	0.225948	5.18803e-17	3.1064e-13	0.154249	0.162895	0.0093698	0.471272	0.748554	1.31537e-07	0.0595447	2.64849e-12	0.0125061	0.126099	0.00955515	2.33879e-08	0.000771213	0.026546	0.961586	0.048312	0.794279	0.00254376	4.08501e-12	3.2008e-16	1.65117e-12	0.0725484	0.382122	0.140352	0.20404	0.168708	0.000502858	0.00283974	0.0262823	1.8548e-08	0.369534
CXCL5	2.56128e-16	0.304101	4.48423e-14	0.491718	7.51178e-16	2.01971e-28	1.67109e-05	0.133993	0.289872	8.20074e-36		0.277687	3.51162e-14	3.32092e-14	0.145423	0.358506	0.041745	0.454272	0.610987	8.62347e-07	0.211966	1.02381e-07	0.026772	0.0259166	0.0252428	2.26834e-05	0.00127934	0.0314793	0.754494	0.0746646	0.861385	0.00421857	6.7303e-09	3.1617e-11	2.67048e-08	0.0670636	0.332469	0.0861145	0.502487	0.183175	0.0110819	0.00996649	0.0440039	6.5344e-07	0.202912
CXCL9	0.257541	0.776055	0.168972	0.813451	0.00676957	0.198735	0.000983307	0.11692	0.157255	0.225948	0.277687		9.32869e-09	0.000128347	0.782836	0.905956	0.549954	0.682283	0.257794	0.0122408	0.770453	0.317015	0.406148	0.216092	0.251602	0.0781213	0.130617	0.455984	0.0059631	0.670821	0.185431	0.352332	0.471225	0.103436	0.0639242	0.00702245	0.00123413	0.0026024	0.000941268	0.534399	0.517895	0.58511	1.34652e-09	0.00591878	0.531241
CXCL10	3.61693e-19	0.678225	8.89013e-12	0.939639	1.2184e-18	7.66995e-19	3.07051e-06	0.067943	0.374705	5.18803e-17	3.51162e-14	9.32869e-09		3.96538e-16	0.0804209	0.639981	0.508653	0.633298	0.614974	4.34067e-06	0.61348	2.02704e-06	0.629284	0.172281	0.433237	1.69015e-08	0.979044	0.48607	0.300184	0.285282	0.739911	0.0199604	4.33795e-05	3.0936e-08	1.19908e-05	3.12647e-05	0.176717	0.26183	0.343148	0.846428	0.415104	0.0676123	6.51741e-09	0.0612428	0.684469
CXCL11	5.74105e-12	0.44877	3.27588e-07	0.450142	2.11431e-11	1.82617e-11	0.000694928	0.0537046	0.25288	3.1064e-13	3.32092e-14	0.000128347	3.96538e-16		0.161207	0.700864	0.260241	0.720513	0.264169	1.83407e-05	0.611008	0.000354315	0.891344	0.0615181	0.37509	0.0512964	0.831468	0.557212	0.196055	0.938285	0.813836	0.000797521	0.000136157	4.20466e-07	1.49263e-05	0.000745845	0.405961	0.616632	0.637012	0.501147	0.491683	0.5808	6.86025e-08	0.110344	0.867595
CXCL13	0.0323331	0.520944	0.391739	0.504953	0.0598219	0.242015	0.15947	0.981018	0.799864	0.154249	0.145423	0.782836	0.0804209	0.161207		0.273057	0.362923	0.669597	0.639802	0.400114	0.835199	0.0963533	0.783173	0.830006	0.658825	0.685664	0.175915	0.387835	0.98899	0.469984	0.189778	0.00447472	0.0344334	0.019139	0.0516701	0.032277	0.575555	0.251365	0.424121	0.915003	0.348187	0.131631	0.322534	0.76366	0.691659
GM-CSF	0.881969	0.00505755	0.863772	0.0507729	0.90643	0.360477	0.306489	0.958436	0.696015	0.162895	0.358506	0.905956	0.639981	0.700864	0.273057		5.58577e-20	1.49359e-27	0.0817296	0.0226641	1.13111e-22	0.344792	8.72248e-10	0.562214	1.26034e-10	0.808664	9.83978e-20	1.93502e-20	0.290849	3.81589e-14	0.95128	0.640373	0.632193	0.857648	0.452271	0.982061	0.565342	0.872118	0.797328	0.606705	0.697371	0.946835	0.629952	0.772016	4.99252e-14
IFN-α-2	0.567481	0.0298636	0.172808	0.0888916	0.158548	0.0220699	0.826516	0.416299	0.552971	0.0093698	0.041745	0.549954	0.508653	0.260241	0.362923	5.58577e-20		5.21341e-30	0.00590311	0.0195175	2.00623e-27	0.403267	3.72303e-08	0.6879	1.74219e-11	0.962592	3.03353e-18	6.77109e-38	0.336411	3.6286e-16	0.323374	0.71957	0.285223	0.218915	0.138593	0.460075	0.619803	0.810309	0.265854	0.539561	0.932574	0.924673	0.923785	0.347617	3.78633e-13
IFN-y	0.849896	0.0168078	0.802078	0.0331091	0.878035	0.455245	0.536914	0.721936	0.288669	0.471272	0.454272	0.682283	0.633298	0.720513	0.669597	1.49359e-27	5.21341e-30		0.0296826	0.0890976	1.7659e-26	0.13576	4.75946e-09	0.825482	9.95935e-09	0.695491	1.02189e-19	1.22954e-30	0.11708	5.1642e-20	0.786101	0.915622	0.871494	0.961543	0.624538	0.4174	0.971689	0.72859	0.580149	0.867115	0.236168	0.731465	0.799258	0.473783	1.43406e-16
IFN-λ-1	0.83621	0.524803	0.714225	0.145433	0.991636	0.680843	0.532017	0.69884	0.968836	0.748554	0.610987	0.257794	0.614974	0.264169	0.639802	0.0817296	0.00590311	0.0296826		0.910094	0.00156337	0.742954	0.0569989	0.0557705	0.167257	0.845106	0.0298724	0.00309802	0.430948	0.0140217	0.883062	0.681675	0.730066	0.572268	0.672165	0.71082	0.236998	0.49608	0.0132374	0.42802	0.538687	0.329317	0.0759386	0.617219	0.0455122
IGFBP4	3.45739e-08	0.930296	0.000894955	0.362606	1.05045e-09	9.44059e-07	0.00303109	0.00313691	0.00148938	1.31537e-07	8.62347e-07	0.0122408	4.34067e-06	1.83407e-05	0.400114	0.0226641	0.0195175	0.0890976	0.910094		0.056714	0.00555917	0.00609665	0.397823	0.166636	0.00237162	0.133629	0.0168385	0.641257	0.148909	0.899039	1.23774e-05	5.07325e-08	5.29802e-08	5.21578e-08	0.000123401	0.0365493	0.738223	0.383343	0.0398233	0.380691	0.00322146	0.00031047	0.943359	0.34189
IL-1β	0.230743	0.0193357	0.93872	0.0114298	0.15883	0.0810735	0.575014	0.735528	0.361556	0.0595447	0.211966	0.770453	0.61348	0.611008	0.835199	1.13111e-22	2.00623e-27	1.7659e-26	0.00156337	0.056714		0.202348	6.55253e-10	0.216004	1.20693e-08	0.825719	3.03492e-17	3.95107e-28	0.272897	5.17928e-15	0.666378	0.792408	0.974943	0.66379	0.611939	0.608434	0.928412	0.754664	0.524223	0.236275	0.679393	0.689308	0.959808	0.297986	7.90393e-18
IL-1RN	1.59763e-06	0.834287	7.63192e-06	0.435062	0.00122808	4.51019e-08	0.000418229	0.00107101	0.33875	2.64849e-12	1.02381e-07	0.317015	2.02704e-06	0.000354315	0.0963533	0.344792	0.403267	0.13576	0.742954	0.00555917	0.202348		0.995494	0.132603	0.195046	1.54484e-11	0.804966	0.504752	0.219797	0.14209	0.551737	0.116399	2.78959e-23	3.73595e-26	7.88448e-25	0.120999	0.886306	0.757518	0.64815	0.765254	6.04601e-05	0.568633	0.0129121	0.215153	0.200532
IL-2	0.184862	0.0317166	0.123268	0.00118467	0.0526295	0.0816797	0.904643	0.651027	0.0528988	0.0125061	0.026772	0.406148	0.629284	0.891344	0.783173	8.72248e-10	3.72303e-08	4.75946e-09	0.0569989	0.00609665	6.55253e-10	0.995494		0.436242	4.66743e-09	0.0711528	8.63119e-11	4.54729e-10	0.951765	1.68791e-11	0.703379	0.321172	0.0583264	0.0480899	0.107806	0.528655	0.937795	0.105462	0.622656	0.653601	0.434387	0.270989	0.126085	0.0205284	2.19585e-12
IL-4	0.0163182	0.927171	0.154961	0.419018	0.00614909	0.0446294	0.485103	0.558172	0.687045	0.126099	0.0259166	0.216092	0.172281	0.0615181	0.830006	0.562214	0.6879	0.825482	0.0557705	0.397823	0.216004	0.132603	0.436242		0.774105	0.224035	0.476592	0.452345	0.201534	0.80987	0.0290365	0.0826219	0.41211	0.25736	0.653798	0.245902	0.873674	0.734862	0.906394	0.950787	0.85826	0.873292	0.529151	0.14614	0.748359
IL-6	0.930339	0.869136	0.0389271	0.0630622	0.150973	0.109943	0.531062	0.840323	0.764119	0.00955515	0.0252428	0.251602	0.433237	0.37509	0.658825	1.26034e-10	1.74219e-11	9.95935e-09	0.167257	0.166636	1.20693e-08	0.195046	4.66743e-09	0.774105		0.858843	1.67801e-12	2.37405e-11	0.876222	1.08528e-09	0.761249	0.403483	0.317747	0.220952	0.237973	0.911369	0.14919	0.0225659	0.307309	0.122691	0.120131	0.430916	0.0346747	0.00217651	1.70273e-09
IL-8	6.31736e-06	0.473711	1.78801e-06	0.359715	0.00399405	2.603e-06	0.00239155	0.104648	0.282891	2.33879e-08	2.26834e-05	0.0781213	1.69015e-08	0.0512964	0.685664	0.808664	0.962592	0.695491	0.845106	0.00237162	0.825719	1.54484e-11	0.0711528	0.224035	0.858843		0.299559	0.580074	0.614933	0.88071	0.655765	0.359945	5.26549e-13	2.14655e-12	3.0798e-11	0.070342	0.331819	0.229641	0.721272	0.900443	0.0685312	0.106648	0.0813618	0.443766	0.867082
IL-10	0.314529	0.298984	0.11365	0.158693	0.0867682	0.00170753	0.839192	0.902598	0.520884	0.000771213	0.00127934	0.130617	0.979044	0.831468	0.175915	9.83978e-20	3.03353e-18	1.02189e-19	0.0298724	0.133629	3.03492e-17	0.804966	8.63119e-11	0.476592	1.67801e-12	0.299559		6.21268e-17	0.353182	2.62491e-14	0.798556	0.455989	0.370074	0.440584	0.307162	0.334044	0.0465647	0.288156	0.811473	0.110163	0.0349413	0.403633	0.00974743	2.55329e-05	4.69247e-15
IL-15	0.508693	0.0362445	0.395989	0.0524645	0.211998	0.0199941	0.925997	0.953342	0.329354	0.026546	0.0314793	0.455984	0.48607	0.557212	0.387835	1.93502e-20	6.77109e-38	1.22954e-30	0.00309802	0.0168385	3.95107e-28	0.504752	4.54729e-10	0.452345	2.37405e-11	0.580074	6.21268e-17		0.116777	3.48955e-19	0.946858	0.914282	0.379135	0.421367	0.251808	0.23332	0.86324	0.775399	0.752651	0.825771	0.654434	0.691565	0.726202	0.39708	2.20111e-18
IL-18	0.844539	0.166393	0.926404	0.237919	0.158677	0.295382	0.749771	0.823638	0.397982	0.961586	0.754494	0.0059631	0.300184	0.196055	0.98899	0.290849	0.336411	0.11708	0.430948	0.641257	0.272897	0.219797	0.951765	0.201534	0.876222	0.614933	0.353182	0.116777		0.0251204	0.881773	0.129109	0.33514	0.797057	0.579812	0.015777	0.182632	0.0167152	0.172205	0.941998	0.334747	0.063655	0.00700793	0.00852528	0.400207
L-VEGF	0.482618	0.270221	0.0622205	0.0246116	0.152239	0.0615109	0.8286	0.317572	0.308641	0.048312	0.0746646	0.670821	0.285282	0.938285	0.469984	3.81589e-14	3.6286e-16	5.1642e-20	0.0140217	0.148909	5.17928e-15	0.14209	1.68791e-11	0.80987	1.08528e-09	0.88071	2.62491e-14	3.48955e-19	0.0251204		0.822498	0.672282	0.96912	0.751248	0.859073	0.655129	0.612736	0.741114	0.391893	0.95672	0.501162	0.767622	0.696125	0.371852	2.25588e-15
MB	0.613045	0.856947	0.6049	0.987857	0.72505	0.776927	0.0464494	0.915052	0.00159861	0.794279	0.861385	0.185431	0.739911	0.813836	0.189778	0.95128	0.323374	0.786101	0.883062	0.899039	0.666378	0.551737	0.703379	0.0290365	0.761249	0.655765	0.798556	0.946858	0.881773	0.822498		0.237329	0.866267	0.899531	0.788685	0.720762	0.585971	0.531979	0.395265	0.962413	0.0871845	0.0023093	0.871119	0.824918	0.957697
MMP-2	0.000122329	0.387611	0.00632944	0.471947	0.000169005	0.00961889	0.11486	0.0350086	9.28424e-05	0.00254376	0.00421857	0.352332	0.0199604	0.000797521	0.00447472	0.640373	0.71957	0.915622	0.681675	1.23774e-05	0.792408	0.116399	0.321172	0.0826219	0.403483	0.359945	0.455989	0.914282	0.129109	0.672282	0.237329		0.00966507	0.00042014	0.00206272	0.000126187	0.658486	0.667827	0.0522248	0.0144812	0.0151389	0.62731	0.00254409	0.959255	0.558083
MMP-9	2.78151e-07	0.650241	1.04887e-07	0.186724	7.20897e-05	5.20058e-08	0.00162009	0.000615483	0.137531	4.08501e-12	6.7303e-09	0.471225	4.33795e-05	0.000136157	0.0344334	0.632193	0.285223	0.871494	0.730066	5.07325e-08	0.974943	2.78959e-23	0.0583264	0.41211	0.317747	5.26549e-13	0.370074	0.379135	0.33514	0.96912	0.866267	0.00966507		1.91795e-34	2.44642e-37	0.0194828	0.166235	0.224884	0.405765	0.362669	0.00447116	0.13691	0.0182859	0.14078	0.796482
MPO	4.85441e-11	0.646598	4.62296e-09	0.865228	1.98668e-07	8.48835e-11	0.000595176	0.00240665	0.0226286	3.2008e-16	3.1617e-11	0.103436	3.0936e-08	4.20466e-07	0.019139	0.857648	0.218915	0.961543	0.572268	5.29802e-08	0.66379	3.73595e-26	0.0480899	0.25736	0.220952	2.14655e-12	0.440584	0.421367	0.797057	0.751248	0.899531	0.00042014	1.91795e-34		3.22662e-49	0.0069766	0.342306	0.591335	0.431969	0.815804	0.000935495	0.407626	0.00017606	0.0891219	0.730913
NGAL	1.31206e-07	0.752833	3.11788e-07	0.362786	2.35239e-05	1.32066e-07	9.99027e-05	0.00010419	0.00325397	1.65117e-12	2.67048e-08	0.0639242	1.19908e-05	1.49263e-05	0.0516701	0.452271	0.138593	0.624538	0.672165	5.21578e-08	0.611939	7.88448e-25	0.107806	0.653798	0.237973	3.0798e-11	0.307162	0.251808	0.579812	0.859073	0.788685	0.00206272	2.44642e-37	3.22662e-49		0.00545957	0.364474	0.986055	0.835969	0.24869	0.00373102	0.636536	0.000146794	0.470308	0.925365
S100A8/A9	0.00200302	0.287983	0.0247632	0.310295	0.000167184	0.00686099	0.000369788	0.00646705	0.0251331	0.0725484	0.0670636	0.00702245	3.12647e-05	0.000745845	0.032277	0.982061	0.460075	0.4174	0.71082	0.000123401	0.608434	0.120999	0.528655	0.245902	0.911369	0.070342	0.334044	0.23332	0.015777	0.655129	0.720762	0.000126187	0.0194828	0.0069766	0.00545957		0.00317963	0.022789	0.457478	0.0109465	0.000313817	0.730077	1.15878e-06	0.0499709	0.0958394
SAA	0.980194	0.737953	0.755314	0.868776	0.388443	0.205323	0.0701983	0.247338	0.0282438	0.382122	0.332469	0.00123413	0.176717	0.405961	0.575555	0.565342	0.619803	0.971689	0.236998	0.0365493	0.928412	0.886306	0.937795	0.873674	0.14919	0.331819	0.0465647	0.86324	0.182632	0.612736	0.585971	0.658486	0.166235	0.342306	0.364474	0.00317963		0.473349	0.89382	0.0382602	0.0025724	0.18374	0.00856617	0.00629228	0.384154
sCD14	0.86304	0.385328	0.980953	0.141688	0.794776	0.0186095	0.472036	0.473292	0.388463	0.140352	0.0861145	0.0026024	0.26183	0.616632	0.251365	0.872118	0.810309	0.72859	0.49608	0.738223	0.754664	0.757518	0.105462	0.734862	0.0225659	0.229641	0.288156	0.775399	0.0167152	0.741114	0.531979	0.667827	0.224884	0.591335	0.986055	0.022789	0.473349		0.376969	0.6634	0.0412806	0.00131299	0.00084257	0.00803796	0.537134
sCD163	0.115215	0.433632	0.280859	0.443694	0.572736	0.162271	0.00581995	0.52028	0.683002	0.20404	0.502487	0.000941268	0.343148	0.637012	0.424121	0.797328	0.265854	0.580149	0.0132374	0.383343	0.524223	0.64815	0.622656	0.906394	0.307309	0.721272	0.811473	0.752651	0.172205	0.391893	0.395265	0.0522248	0.405765	0.431969	0.835969	0.457478	0.89382	0.376969		0.712584	0.851566	0.150463	0.148632	0.195197	0.15668
sICAM1	0.678949	0.970738	0.735589	0.406196	0.869188	0.141929	0.0993903	0.179132	0.00712119	0.168708	0.183175	0.534399	0.846428	0.501147	0.915003	0.606705	0.539561	0.867115	0.42802	0.0398233	0.236275	0.765254	0.653601	0.950787	0.122691	0.900443	0.110163	0.825771	0.941998	0.95672	0.962413	0.0144812	0.362669	0.815804	0.24869	0.0109465	0.0382602	0.6634	0.712584		1.06144e-05	0.733276	0.0256019	2.67748e-06	0.490509
SPP1	0.0215707	0.717637	0.092493	0.589928	0.422612	0.00102137	0.604984	0.602449	0.000571199	0.000502858	0.0110819	0.517895	0.415104	0.491683	0.348187	0.697371	0.932574	0.236168	0.538687	0.380691	0.679393	6.04601e-05	0.434387	0.85826	0.120131	0.0685312	0.0349413	0.654434	0.334747	0.501162	0.0871845	0.0151389	0.00447116	0.000935495	0.00373102	0.000313817	0.0025724	0.0412806	0.851566	1.06144e-05		0.232774	0.080023	5.68972e-09	0.465113
sTNFRSF1A	0.0316687	0.266316	0.0346072	0.825536	0.00330635	0.000256051	0.912323	0.227173	5.03335e-05	0.00283974	0.00996649	0.58511	0.0676123	0.5808	0.131631	0.946835	0.924673	0.731465	0.329317	0.00322146	0.689308	0.568633	0.270989	0.873292	0.430916	0.106648	0.403633	0.691565	0.063655	0.767622	0.0023093	0.62731	0.13691	0.407626	0.636536	0.730077	0.18374	0.00131299	0.150463	0.733276	0.232774		0.00356092	0.0032384	0.124131
sTNFRSF1B	3.25161e-06	0.926422	0.0343333	0.411879	0.000975385	0.0298041	0.000587768	0.144099	4.56617e-05	0.0262823	0.0440039	1.34652e-09	6.51741e-09	6.86025e-08	0.322534	0.629952	0.923785	0.799258	0.0759386	0.00031047	0.959808	0.0129121	0.126085	0.529151	0.0346747	0.0813618	0.00974743	0.726202	0.00700793	0.696125	0.871119	0.00254409	0.0182859	0.00017606	0.000146794	1.15878e-06	0.00856617	0.00084257	0.148632	0.0256019	0.080023	0.00356092		0.00017391	0.3091
sVCAM1	0.000550471	0.371318	0.000195304	0.422045	0.000337284	1.13415e-08	0.52938	0.146958	0.0058674	1.8548e-08	6.5344e-07	0.00591878	0.0612428	0.110344	0.76366	0.772016	0.347617	0.473783	0.617219	0.943359	0.297986	0.215153	0.0205284	0.14614	0.00217651	0.443766	2.55329e-05	0.39708	0.00852528	0.371852	0.824918	0.959255	0.14078	0.0891219	0.470308	0.0499709	0.00629228	0.00803796	0.195197	2.67748e-06	5.68972e-09	0.0032384	0.00017391		0.376134
TNFα	0.732897	0.106962	0.700337	0.0334465	0.166557	0.196032	0.915405	0.698026	0.075554	0.369534	0.202912	0.531241	0.684469	0.867595	0.691659	4.99252e-14	3.78633e-13	1.43406e-16	0.0455122	0.34189	7.90393e-18	0.200532	2.19585e-12	0.748359	1.70273e-09	0.867082	4.69247e-15	2.20111e-18	0.400207	2.25588e-15	0.957697	0.558083	0.796482	0.730913	0.925365	0.0958394	0.384154	0.537134	0.15668	0.490509	0.465113	0.124131	0.3091	0.376134
Spearman R	CCL2	CCL3	CCL4	CCL5	CCL11	CCL17	CCL20	CRP	CST3	CXCL1	CXCL5	CXCL9	CXCL10	CXCL11	CXCL13	GM-CSF	IFN-α-2	IFN-y	IFNλ1	IGFBP4	IL-1β	IL-1RN	IL-2	IL-4	IL-6	IL-8	IL-10	IL-15	IL-18	L-VEGF	MB	MMP-2	MMP-9	MPO	NGAL	S100A8/A9	SAA	sCD14	sCD163	sICAM1	SPP1	sTNFRSF1A	sTNFRSF1B	sVCAM1	TNFα		Values >0.5	Values <-0.5	Sum(AU:AV)
CCL2	1	0.0692506	0.480564	0.0461991	0.6927	0.73275	0.330962	0.101487	0.129693	0.705209	0.663804	0.105059	0.707073	0.580222	0.197188	-0.0139357	-0.0536296	0.0177626	-0.0192353	0.490623	-0.112136	0.428496	-0.123977	-0.220712	0.00820534	0.402266	-0.0941951	-0.0619728	-0.0184044	-0.0658303	-0.0480823	0.353557	0.460943	0.568998	0.471965	0.28769	-0.00236161	-0.0161202	-0.147048	-0.0393587	-0.216006	-0.198783	0.413522	-0.31998	0.0320252		7	0	7
CCL3	0.0692506	1	0.252825	-0.15433	0.13263	0.00773698	0.153976	-0.0881299	0.021118	0.0681646	0.0954051	0.0264642	0.03859	0.0703933	0.0596734	0.258641	0.201762	0.22162	0.0591229	0.00832113	0.216927	0.0196351	0.199584	-0.00850492	0.0154638	-0.0665905	0.0972573	0.194683	-0.129351	0.103214	0.0171471	0.0820494	0.0431144	0.0435957	0.0299502	-0.100823	-0.0318191	0.0809955	-0.0733956	-0.00348961	0.0343905	-0.103602	-0.00859255	-0.0848931	0.150447		0	0	0
CCL4	0.480564	0.252825	1	0.151547	0.579698	0.569211	0.476054	0.142872	0.0811705	0.686679	0.623831	0.127466	0.57595	0.449561	0.0795661	0.0161037	-0.127437	0.0235246	-0.0340632	0.308254	-0.00721602	0.402187	-0.14391	-0.131757	-0.192018	0.423321	-0.147677	-0.0795462	0.00867003	-0.173698	-0.0491872	0.255402	0.475176	0.516818	0.459234	0.211159	0.0296398	-0.00223108	-0.100964	-0.0321171	-0.159025	-0.195549	0.195008	-0.343514	-0.0361133		6	0	6
CCL5	0.0461991	-0.15433	0.151547	1	0.180371	0.143987	-0.0602514	0.00850457	0.314315	0.113394	0.106425	-0.0366169	-0.0117537	-0.11682	0.103214	-0.296364	-0.259533	-0.321887	-0.223124	0.140614	-0.377925	-0.120718	-0.473013	0.124948	-0.282611	0.141454	-0.216188	-0.294322	-0.181667	-0.338489	0.00236238	-0.111308	0.20281	0.0263406	0.140562	-0.156518	-0.0256409	-0.225167	-0.118478	-0.128395	-0.0835102	0.0346255	-0.12686	-0.124143	-0.321304		0	0	0
CCL11	0.6927	0.13263	0.579698	0.180371	1	0.721959	0.489554	0.156263	0.186506	0.647093	0.655953	0.248022	0.699616	0.5673	0.173791	-0.0110327	-0.131768	-0.0144037	0.00097545	0.534786	-0.13168	0.296541	-0.180408	-0.250837	-0.134188	0.263114	-0.159727	-0.11675	-0.131728	-0.133777	-0.0334495	0.346654	0.36452	0.465927	0.38651	0.346888	0.0819062	-0.024305	-0.0529048	0.0156659	-0.0761734	-0.269444	0.299742	-0.331339	-0.129301		8	0	8
CCL17	0.73275	0.00773698	0.569211	0.143987	0.721959	1	0.400791	0.148804	0.0724849	0.842655	0.808026	0.119155	0.702485	0.568781	0.108541	-0.0856768	-0.212412	-0.0700023	0.0382579	0.442147	-0.162653	0.481336	-0.162334	-0.185232	-0.149196	0.417203	-0.288169	-0.215792	-0.0979818	-0.174164	-0.0269479	0.242622	0.485029	0.563061	0.471871	0.252987	-0.120049	-0.217286	-0.13061	-0.139032	-0.304982	-0.331937	0.200114	-0.505406	-0.120915		8	1	9
CCL20	0.330962	0.153976	0.476054	-0.0602514	0.489554	0.400791	1	0.267879	0.207888	0.399911	0.385004	0.299545	0.414474	0.307877	-0.130346	0.0957663	-0.0205703	0.0579112	0.0580993	0.276499	0.0525915	0.322298	0.0112444	-0.06489	0.0587444	0.277011	-0.0190458	0.00871819	-0.0299305	-0.0203192	-0.187743	0.149153	0.293253	0.318128	0.357803	0.329239	0.170974	0.067133	0.254575	0.155798	-0.0491758	-0.0102897	0.311812	-0.0597787	-0.00997038		0	0	0
CRP	0.101487	-0.0881299	0.142872	0.00850457	0.156263	0.148804	0.267879	1	0.0921884	0.140578	0.141834	0.148322	0.172347	0.18199	-0.0022634	0.00500322	-0.0779178	-0.0341547	-0.036792	0.275551	0.0324193	0.30645	-0.0434049	-0.0556608	-0.0193409	0.153454	0.0117484	-0.0056171	0.0213935	0.0957302	-0.010147	0.198557	0.317328	0.282787	0.356927	0.25476	0.109717	-0.0684511	0.0616625	0.12728	0.049521	-0.115026	0.138287	0.137318	-0.0372347		0	0	0
CST3	0.129693	0.021118	0.0811705	0.314315	0.186506	0.0724849	0.207888	0.0921884	1	0.0774503	0.100431	0.133941	0.0842957	0.108449	0.0241141	-0.0374956	-0.0569135	-0.101599	0.00371658	0.295428	-0.0874252	0.0916462	-0.184242	0.0383107	-0.0288021	0.101889	-0.0615735	-0.0934373	-0.0810109	-0.0975049	0.293599	0.359325	0.14057	0.214336	0.274536	0.210633	0.20645	0.0822746	-0.0391895	0.251865	0.319105	0.373317	0.373678	0.257652	-0.16937		0	0	0
CXCL1	0.705209	0.0681646	0.686679	0.113394	0.647093	0.842655	0.399911	0.140578	0.0774503	1	0.860755	0.112311	0.675036	0.607222	0.131983	-0.130418	-0.240299	-0.0675435	-0.0298195	0.471929	-0.175479	0.591758	-0.231242	-0.141614	-0.239695	0.486453	-0.307951	-0.205965	-0.00452082	-0.183764	-0.024802	0.281289	0.593952	0.673032	0.602577	0.169581	-0.0829992	-0.137143	-0.118797	-0.130374	-0.322111	-0.273577	0.204563	-0.498969	-0.0840794		11	0	11
CXCL5	0.663804	0.0954051	0.623831	0.106425	0.655953	0.808026	0.385004	0.141834	0.100431	0.860755	1	0.100749	0.625861	0.626322	0.134848	-0.0860277	-0.189379	-0.0701531	-0.0473038	0.443579	-0.116758	0.469957	-0.205665	-0.205053	-0.20774	0.379375	-0.295515	-0.199857	-0.0293469	-0.16615	0.0166096	0.26723	0.512093	0.573475	0.494111	0.172892	-0.0919995	-0.159364	-0.0628813	-0.126116	-0.238153	-0.237376	0.185769	-0.447926	-0.119091		9	0	9
CXCL9	0.105059	0.0264642	0.127466	-0.0366169	0.248022	0.119155	0.299545	0.148322	0.133941	0.112311	0.100749	1	0.498342	0.345312	-0.0256421	-0.0110889	-0.0560705	-0.0384091	0.105004	0.234966	-0.0273828	0.0937147	0.0778538	0.114719	0.107301	0.162826	0.14118	-0.0698879	0.253865	-0.0398784	-0.125474	-0.0883048	0.0684593	0.153986	0.174887	0.252287	0.30023	0.27592	0.30312	0.059053	0.0614522	0.0509864	0.521984	0.257394	-0.0587188		1	0	1
CXCL10	0.707073	0.03859	0.57595	-0.0117537	0.699616	0.702485	0.414474	0.172347	0.0842957	0.675036	0.625861	0.498342	1	0.660643	0.1616	0.0438815	-0.0619786	0.0447592	0.0467762	0.416983	-0.0473852	0.424632	-0.0452882	-0.126491	0.0734585	0.490706	-0.00246552	-0.0653134	0.0970172	-0.100045	-0.0315724	0.218689	0.37469	0.49213	0.399022	0.381072	0.127985	0.104574	-0.0888038	0.0184229	-0.0774092	-0.169555	0.50286	-0.176655	0.0381299		8	0	8
CXCL11	0.580222	0.0703933	0.449561	-0.11682	0.5673	0.568781	0.307877	0.18199	0.108449	0.607222	0.626322	0.345312	0.660643	1	0.12981	0.0360467	-0.10538	0.0335727	0.103617	0.39119	-0.0477154	0.326068	-0.0128217	-0.172668	-0.0831114	0.179868	-0.0199741	-0.0550554	0.120909	0.00726741	0.0223984	0.311078	0.351288	0.454713	0.395011	0.312707	0.0789316	0.0467599	0.044271	-0.0639269	-0.0653446	-0.0515721	0.471933	-0.151016	0.0156475		6	0	6
CXCL13	0.197188	0.0596734	0.0795661	0.103214	0.173791	0.108541	-0.130346	-0.0022634	0.0241141	0.131983	0.134848	-0.0256421	0.1616	0.12981	1	0.102608	0.085243	0.0400359	-0.0435236	0.0799158	-0.0195256	0.155131	0.0258258	0.0199748	0.0414266	0.0376475	0.126528	0.0809234	-0.00129529	0.0677394	-0.124254	0.265543	0.199175	0.22013	0.183535	0.201574	-0.0532243	0.106887	-0.0749193	0.0101529	0.0890649	-0.140203	0.0918542	0.0285977	0.0372141		0	0	0
GM-CSF	-0.0139357	0.258641	0.0161037	-0.296364	-0.0110327	-0.0856768	0.0957663	0.00500322	-0.0374956	-0.130418	-0.0860277	-0.0110889	0.0438815	0.0360467	0.102608	1	0.722372	0.804486	0.162308	-0.2162	0.755509	0.088503	0.530951	0.0543593	0.552639	-0.0227263	0.719086	0.728399	-0.0989018	0.629394	-0.0058657	0.0448277	-0.0459267	-0.0172187	-0.0720649	0.00215866	0.0551522	0.0151754	-0.0243166	0.0493902	0.0373196	-0.0062867	0.0452001	0.0278103	0.627151		9	0	9
IFN-α-2	-0.0536296	0.201762	-0.127437	-0.259533	-0.131768	-0.212412	-0.0205703	-0.0779178	-0.0569135	-0.240299	-0.189379	-0.0560705	-0.0619786	-0.10538	0.085243	0.722372	1	0.824863	0.254161	-0.221423	0.803353	0.0783311	0.48394	0.0376924	0.573322	-0.0044023	0.698143	0.875987	-0.0900465	0.665562	0.0945943	-0.0344579	-0.102324	-0.117617	-0.141468	-0.0708302	-0.0476027	0.0226269	0.105079	0.0588443	0.00812233	-0.00891398	-0.00897956	0.0899845	0.609644		8	0	8
IFN-y	0.0177626	0.22162	0.0235246	-0.321887	-0.0144037	-0.0700023	0.0579112	-0.0341547	-0.101599	-0.0675435	-0.0701531	-0.0384091	0.0447592	0.0335727	0.0400359	0.804486	0.824863	1	0.201981	-0.162139	0.794764	0.13934	0.510578	0.0206948	0.501276	0.0367274	0.718865	0.829678	-0.146306	0.722823	0.0260485	-0.0101712	0.0155285	0.00462898	-0.0469605	-0.0777344	-0.00340707	-0.0327068	-0.0523502	0.0160626	-0.11336	-0.0323465	-0.023867	-0.068689	0.672219		9	0	9
IFNλ1	-0.0192353	0.0591229	-0.0340632	-0.223124	0.00097545	0.0382579	0.0580993	-0.036792	0.00371658	-0.0298195	-0.0473038	0.105004	0.0467762	0.103617	-0.0435236	0.162308	0.254161	0.201981	1	0.0107418	0.290434	0.0307749	0.177236	0.176583	0.12909	-0.018177	0.201751	0.272366	0.0738238	0.227563	-0.0139918	-0.0390054	0.0328145	0.0536824	-0.0402406	-0.0352589	0.112138	-0.0635466	0.229421	-0.0752913	0.0584358	0.0909737	0.164017	0.0475186	0.186075		0	0	0
IGFBP4	0.490623	0.00832113	0.308254	0.140614	0.534786	0.442147	0.276499	0.275551	0.295428	0.471929	0.443579	0.234966	0.416983	0.39119	0.0799158	-0.2162	-0.221423	-0.162139	0.0107418	1	-0.181413	0.261537	-0.25879	-0.0803037	-0.132197	0.283181	-0.143255	-0.226477	0.0447093	-0.137907	-0.0120692	0.398444	0.485371	0.484772	0.484989	0.353373	0.196942	-0.0319298	0.0835441	0.193691	0.0832482	-0.276018	0.333218	0.00675873	-0.0910547		1	0	1
IL-1β	-0.112136	0.216927	-0.00721602	-0.377925	-0.13168	-0.162653	0.0525915	0.0324193	-0.0874252	-0.175479	-0.116758	-0.0273828	-0.0473852	-0.0477154	-0.0195256	0.755509	0.803353	0.794764	0.290434	-0.181413	1	0.119239	0.534257	0.11574	0.498809	0.0206662	0.682984	0.809504	-0.102642	0.645507	0.0413713	0.0252623	-0.00301544	-0.0417128	-0.0486739	-0.0491533	-0.00862494	0.0294559	0.0602562	0.113334	0.0396614	-0.0376793	-0.00473026	0.0996667	0.691952		8	0	8
IL-1RN	0.428496	0.0196351	0.402187	-0.120718	0.296541	0.481336	0.322298	0.30645	0.0916462	0.591758	0.469957	0.0937147	0.424632	0.326068	0.155131	0.088503	0.0783311	0.13934	0.0307749	0.261537	0.119239	1	-0.000530097	-0.140463	0.12118	0.574534	0.0231743	0.062549	0.114796	0.137146	-0.0570902	0.149878	0.773043	0.802097	0.789268	0.14804	-0.0137258	-0.0291021	-0.0431956	0.0286594	-0.371214	-0.0537073	0.23022	-0.118577	0.119717		5	0	5
IL-2	-0.123977	0.199584	-0.14391	-0.473013	-0.180408	-0.162334	0.0112444	-0.0434049	-0.184242	-0.231242	-0.205665	0.0778538	-0.0452882	-0.0128217	0.0258258	0.530951	0.48394	0.510578	0.177236	-0.25879	0.534257	-0.000530097	1	0.0729809	0.51082	-0.16817	0.556708	0.538427	-0.00567783	0.573642	-0.036542	-0.0950239	-0.180264	-0.188059	-0.153469	-0.0604321	-0.00749207	0.151748	0.0465766	0.0430626	-0.0749403	0.103504	0.142849	0.219671	0.59353		8	0	8
IL-4	-0.220712	-0.00850492	-0.131757	0.124948	-0.250837	-0.185232	-0.06489	-0.0556608	0.0383107	-0.141614	-0.205053	0.114719	-0.126491	-0.172668	0.0199748	0.0543593	0.0376924	0.0206948	0.176583	-0.0803037	0.11574	-0.140463	0.0729809	1	0.026935	-0.112773	0.0667376	0.0704522	0.119453	0.0225802	-0.205447	-0.163994	-0.0779054	-0.107437	-0.0426455	-0.110049	0.0151241	-0.0316415	0.011037	0.00587121	0.016988	-0.014903	-0.0585052	0.137594	0.0301052		0	0	0
IL-6	0.00820534	0.0154638	-0.192018	-0.282611	-0.134188	-0.149196	0.0587444	-0.0193409	-0.0288021	-0.239695	-0.20774	0.107301	0.0734585	-0.0831114	0.0414266	0.552639	0.573322	0.501276	0.12909	-0.132197	0.498809	0.12118	0.51082	0.026935	1	-0.0166924	0.596055	0.570181	0.0146195	0.528402	-0.0291633	-0.0800733	-0.0956956	-0.117102	-0.112927	0.0106859	0.137812	0.212562	0.0964545	0.147377	0.148382	0.0741553	0.19632	0.28799	0.523079		8	0	8
IL-8	0.402266	-0.0665905	0.423321	0.141454	0.263114	0.417203	0.277011	0.153454	0.101889	0.486453	0.379375	0.162826	0.490706	0.179868	0.0376475	-0.0227263	-0.0044023	0.0367274	-0.018177	0.283181	0.0206662	0.574534	-0.16817	-0.112773	-0.0166924	1	-0.0971422	-0.0518979	0.0471916	-0.0140854	0.0423867	0.0869234	0.613102	0.600105	0.573746	0.170888	0.0921228	-0.111911	0.0334775	-0.0119005	-0.171985	-0.149928	0.161107	-0.0727584	0.0157087		4	0	4
IL-10	-0.0941951	0.0972573	-0.147677	-0.216188	-0.159727	-0.288169	-0.0190458	0.0117484	-0.0615735	-0.307951	-0.295515	0.14118	-0.00246552	-0.0199741	0.126528	0.719086	0.698143	0.718865	0.201751	-0.143255	0.682984	0.0231743	0.556708	0.0667376	0.596055	-0.0971422	1	0.678074	0.0869815	0.632485	0.0244977	-0.0714752	-0.0858912	-0.0739365	-0.097802	0.0925392	0.189336	0.0998916	0.0225861	0.152462	0.200414	0.0786164	0.239078	0.388205	0.646279		9	0	9
IL-15	-0.0619728	0.194683	-0.0795462	-0.294322	-0.11675	-0.215792	0.00871819	-0.0056171	-0.0934373	-0.205965	-0.199857	-0.0698879	-0.0653134	-0.0550554	0.0809234	0.728399	0.875987	0.829678	0.272366	-0.226477	0.809504	0.062549	0.538427	0.0704522	0.570181	-0.0518979	0.678074	1	-0.146426	0.711567	0.00639873	-0.0103334	-0.084283	-0.0770762	-0.109684	-0.114047	0.0165354	-0.0268952	0.0298383	0.0211306	-0.0429519	-0.037391	-0.0328607	0.0811654	0.700182		9	0	9
IL-18	-0.0184044	-0.129351	0.00867003	-0.181667	-0.131728	-0.0979818	-0.0299305	0.0213935	-0.0810109	-0.00452082	-0.0293469	0.253865	0.0970172	0.120909	-0.00129529	-0.0989018	-0.0900465	-0.146306	0.0738238	0.0447093	-0.102642	0.114796	-0.00567783	0.119453	0.0146195	0.0471916	0.0869815	-0.146426	1	-0.20791	-0.0142769	-0.144926	0.0923306	0.0246841	0.0531151	0.228674	0.12742	0.222762	0.128744	0.00698497	0.0924054	0.173523	0.249099	0.248561	-0.0788404		0	0	0
L-VEGF	-0.0658303	0.103214	-0.173698	-0.338489	-0.133777	-0.174164	-0.0203192	0.0957302	-0.0975049	-0.183764	-0.16615	-0.0398784	-0.100045	0.00726741	0.0677394	0.629394	0.665562	0.722823	0.227563	-0.137907	0.645507	0.137146	0.573642	0.0225802	0.528402	-0.0140854	0.632485	0.711567	-0.20791	1	0.021534	-0.0405941	-0.0037164	0.0304253	0.0170445	-0.0428597	0.0485651	0.0311406	0.0809499	-0.00521003	-0.0645099	0.0278532	0.036647	0.0855738	0.651941		9	0	9
MB	-0.0480823	0.0171471	-0.0491872	0.00236238	-0.0334495	-0.0269479	-0.187743	-0.010147	0.293599	-0.024802	0.0166096	-0.125474	-0.0315724	0.0223984	-0.124254	-0.0058657	0.0945943	0.0260485	-0.0139918	-0.0120692	0.0413713	-0.0570902	-0.036542	-0.205447	-0.0291633	0.0423867	0.0244977	0.00639873	-0.0142769	0.021534	1	0.112059	-0.016019	0.0120101	0.0254924	-0.0339934	-0.0517809	0.0596726	-0.0814767	0.00448304	0.161642	0.285137	0.0154327	0.0210427	-0.00509231		0	0	0
MMP-2	0.353557	0.0820494	0.255402	-0.111308	0.346654	0.242622	0.149153	0.198557	0.359325	0.281289	0.26723	-0.0883048	0.218689	0.311078	0.265543	0.0448277	-0.0344579	-0.0101712	-0.0390054	0.398444	0.0252623	0.149878	-0.0950239	-0.163994	-0.0800733	0.0869234	-0.0714752	-0.0103334	-0.144926	-0.0405941	0.112059	1	0.242472	0.3263	0.286912	0.352901	0.0420292	0.040992	-0.18476	0.229489	0.228021	-0.0463725	0.281286	0.00486001	-0.0561834		0	0	0
MMP-9	0.460943	0.0431144	0.475176	0.20281	0.36452	0.485029	0.293253	0.317328	0.14057	0.593952	0.512093	0.0684593	0.37469	0.351288	0.199175	-0.0459267	-0.102324	0.0155285	0.0328145	0.485371	-0.00301544	0.773043	-0.180264	-0.0779054	-0.0956956	0.613102	-0.0858912	-0.084283	0.0923306	-0.0037164	-0.016019	0.242472	1	0.861418	0.878152	0.219521	0.131128	-0.11559	-0.0796866	0.0864336	-0.265566	-0.141425	0.221684	-0.13943	0.0247555		6	0	6
MPO	0.568998	0.0435957	0.516818	0.0263406	0.465927	0.563061	0.318128	0.282787	0.214336	0.673032	0.573475	0.153986	0.49213	0.454713	0.22013	-0.0172187	-0.117617	0.00462898	0.0536824	0.484772	-0.0417128	0.802097	-0.188059	-0.107437	-0.117102	0.600105	-0.0739365	-0.0770762	0.0246841	0.0304253	0.0120101	0.3263	0.861418	1	0.927399	0.252484	0.0901529	-0.0512743	-0.0753341	0.0221573	-0.307161	-0.07901	0.34577	-0.160673	0.0330073		9	0	9
NGAL	0.471965	0.0299502	0.459234	0.140562	0.38651	0.471871	0.357803	0.356927	0.274536	0.602577	0.494111	0.174887	0.399022	0.395011	0.183535	-0.0720649	-0.141468	-0.0469605	-0.0402406	0.484989	-0.0486739	0.789268	-0.153469	-0.0426455	-0.112927	0.573746	-0.097802	-0.109684	0.0531151	0.0170445	0.0254924	0.286912	0.878152	0.927399	1	0.259773	0.0861102	-0.00167027	-0.0198756	0.109406	-0.270711	-0.0451351	0.349683	-0.0686007	-0.00899318		5	0	5
S100A8/A9	0.28769	-0.100823	0.211159	-0.156518	0.346888	0.252987	0.329239	0.25476	0.210633	0.169581	0.172892	0.252287	0.381072	0.312707	0.201574	0.00215866	-0.0708302	-0.0777344	-0.0352589	0.353373	-0.0491533	0.14804	-0.0604321	-0.110049	0.0106859	0.170888	0.0925392	-0.114047	0.228674	-0.0428597	-0.0339934	0.352901	0.219521	0.252484	0.259773	1	0.275177	0.215041	0.0712398	0.238544	0.332975	-0.0329626	0.438882	0.184864	-0.158863		0	0	0
SAA	-0.00236161	-0.0318191	0.0296398	-0.0256409	0.0819062	-0.120049	0.170974	0.109717	0.20645	-0.0829992	-0.0919995	0.30023	0.127985	0.0789316	-0.0532243	0.0551522	-0.0476027	-0.00340707	0.112138	0.196942	-0.00862494	-0.0137258	-0.00749207	0.0151241	0.137812	0.0921228	0.189336	0.0165354	0.12742	0.0485651	-0.0517809	0.0420292	0.131128	0.0901529	0.0861102	0.275177	1	0.0684422	-0.0128132	0.195214	0.280986	0.126524	0.246224	0.255577	0.0834023		0	0	0
sCD14	-0.0161202	0.0809955	-0.00223108	-0.225167	-0.024305	-0.217286	0.067133	-0.0684511	0.0822746	-0.137143	-0.159364	0.27592	0.104574	0.0467599	0.106887	0.0151754	0.0226269	-0.0327068	-0.0635466	-0.0319298	0.0294559	-0.0291021	0.151748	-0.0316415	0.212562	-0.111911	0.0998916	-0.0268952	0.222762	0.0311406	0.0596726	0.040992	-0.11559	-0.0512743	-0.00167027	0.215041	0.0684422	1	0.0831518	0.0415734	0.193175	0.294863	0.304541	0.249276	0.0581362		0	0	0
sCD163	-0.147048	-0.0733956	-0.100964	-0.118478	-0.0529048	-0.13061	0.254575	0.0616625	-0.0391895	-0.118797	-0.0628813	0.30312	-0.0888038	0.044271	-0.0749193	-0.0243166	0.105079	-0.0523502	0.229421	0.0835441	0.0602562	-0.0431956	0.0465766	0.011037	0.0964545	0.0334775	0.0225861	0.0298383	0.128744	0.0809499	-0.0814767	-0.18476	-0.0796866	-0.0753341	-0.0198756	0.0712398	-0.0128132	0.0831518	1	0.0353551	0.0179626	0.134945	0.134955	0.123878	-0.133528		0	0	0
sICAM1	-0.0393587	-0.00348961	-0.0321171	-0.128395	0.0156659	-0.139032	0.155798	0.12728	0.251865	-0.130374	-0.126116	0.059053	0.0184229	-0.0639269	0.0101529	0.0493902	0.0588443	0.0160626	-0.0752913	0.193691	0.113334	0.0286594	0.0430626	0.00587121	0.147377	-0.0119005	0.152462	0.0211306	0.00698497	-0.00521003	0.00448304	0.229489	0.0864336	0.0221573	0.109406	0.238544	0.195214	0.0415734	0.0353551	1	0.401233	0.0325565	0.209975	0.425173	0.0661212		0	0	0
SPP1	-0.216006	0.0343905	-0.159025	-0.0835102	-0.0761734	-0.304982	-0.0491758	0.049521	0.319105	-0.322111	-0.238153	0.0614522	-0.0774092	-0.0653446	0.0890649	0.0373196	0.00812233	-0.11336	0.0584358	0.0832482	0.0396614	-0.371214	-0.0749403	0.016988	0.148382	-0.171985	0.200414	-0.0429519	0.0924054	-0.0645099	0.161642	0.228021	-0.265566	-0.307161	-0.270711	0.332975	0.280986	0.193175	0.0179626	0.401233	1	0.11366	0.165381	0.514215	-0.0700393		1	0	1
sTNFRSF1A	-0.198783	-0.103602	-0.195549	0.0346255	-0.269444	-0.331937	-0.0102897	-0.115026	0.373317	-0.273577	-0.237376	0.0509864	-0.169555	-0.0515721	-0.140203	-0.0062867	-0.00891398	-0.0323465	0.0909737	-0.276018	-0.0376793	-0.0537073	0.103504	-0.014903	0.0741553	-0.149928	0.0786164	-0.037391	0.173523	0.0278532	0.285137	-0.0463725	-0.141425	-0.07901	-0.0451351	-0.0329626	0.126524	0.294863	0.134945	0.0325565	0.11366	1	0.267405	0.275871	-0.144213		0	0	0
sTNFRSF1B	0.413522	-0.00859255	0.195008	-0.12686	0.299742	0.200114	0.311812	0.138287	0.373678	0.204563	0.185769	0.521984	0.50286	0.471933	0.0918542	0.0452001	-0.00897956	-0.023867	0.164017	0.333218	-0.00473026	0.23022	0.142849	-0.0585052	0.19632	0.161107	0.239078	-0.0328607	0.249099	0.036647	0.0154327	0.281286	0.221684	0.34577	0.349683	0.438882	0.246224	0.304541	0.134955	0.209975	0.165381	0.267405	1	0.346036	0.0952531		2	0	2
sVCAM1	-0.31998	-0.0848931	-0.343514	-0.124143	-0.331339	-0.505406	-0.0597787	0.137318	0.257652	-0.498969	-0.447926	0.257394	-0.176655	-0.151016	0.0285977	0.0278103	0.0899845	-0.068689	0.0475186	0.00675873	0.0996667	-0.118577	0.219671	0.137594	0.28799	-0.0727584	0.388205	0.0811654	0.248561	0.0855738	0.0210427	0.00486001	-0.13943	-0.160673	-0.0686007	0.184864	0.255577	0.249276	0.123878	0.425173	0.514215	0.275871	0.346036	1	0.084813		1	1	2
TNFα	0.0320252	0.150447	-0.0361133	-0.321304	-0.129301	-0.120915	-0.00997038	-0.0372347	-0.16937	-0.0840794	-0.119091	-0.0587188	0.0381299	0.0156475	0.0372141	0.627151	0.609644	0.672219	0.186075	-0.0910547	0.691952	0.119717	0.59353	0.0301052	0.523079	0.0157087	0.646279	0.700182	-0.0788404	0.651941	-0.00509231	-0.0561834	0.0247555	0.0330073	-0.00899318	-0.158863	0.0834023	0.0581362	-0.133528	0.0661212	-0.0700393	-0.144213	0.0952531	0.084813	1		9	0	9
																																									Values >0.4			268
																																									Values >0.7			58
																																									Values >0.8			26
																																									Values <-0.4			8

## Sheet: Supplementary Table S5
Supplementary Table S5. Values associated with Figure S10. Postdelivery Spearman correlation p-values and Spearman r-values..
Postdelivery
p-value	CCL2	CCL3	CCL4	CCL5	CCL11	CCL17	CCL20	CRP	CST3	CXCL1	CXCL5	CXCL9	CXCL10	CXCL11	CXCL13	GM-CSF	IFN-α-2	IFN-y	IFNλ1	IGFBP4	IL-1β	IL-1RN	IL-2	IL-4	IL-6	IL-8	IL-10	IL-15	IL-18	L-VEGF	MB	MMP-2	MMP-9	MPO	NGAL	S100A8/A9	SAA	sCD14	sCD163	sICAM1	SPP1	sTNFRSF1A	sTNFRSF1B	sVCAM1	TNFα		0.05 in scientific	0.01 in scientific
CCL2		0.365644	4.5527e-09	0.32892	1.86472e-12	7.61924e-06	2.78637e-08	0.747973	0.880187	0.000311824	0.000105505	5.68768e-07	4.7561e-11	6.53209e-07	0.338926	0.260786	0.236854	0.199234	0.139206	0.00545688	0.134139	0.00462751	0.945262	0.466786	8.84213e-05	7.67444e-07	0.0810975	0.775229	0.0937965	0.963181	0.0275983	0.0579358	0.058242	0.0514367	0.0062593	0.0621081	0.360219	0.131308	0.779587	0.118456	0.523442	0.0900584	0.00345496	0.50963	0.535474		0.05	0.01
CCL3	0.365644		0.0113672	0.445126	0.909632	0.164013	0.955856	0.194768	0.18168	0.965027	0.813261	0.579397	0.875371	0.633232	0.0336464	0.117446	0.0835116	0.0823143	0.285185	0.51051	0.191137	0.981845	0.164038	0.662962	0.350295	0.0432101	0.100447	0.0686703	0.894837	0.0532081	0.699747	0.215957	0.746924	0.313284	0.546081	0.65177	0.32478	0.100274	0.678225	0.471011	0.191655	0.815523	0.92565	0.891947	0.204287
CCL4	4.5527e-09	0.0113672		0.0371512	4.81658e-06	0.000844338	2.72168e-05	0.824518	0.703777	0.0052908	0.00232329	2.79523e-05	2.48668e-06	0.00296658	0.350451	0.182749	0.668596	0.370443	0.122963	0.31776	0.340551	0.0464356	0.384175	0.104155	0.0754939	1.58641e-05	0.203336	0.427789	0.265197	0.420449	0.0161039	0.281168	0.18212	0.000399632	0.00432315	0.111591	0.207515	0.931688	0.764468	0.346667	0.935145	0.0910614	0.209795	0.14105	0.984424
CCL5	0.32892	0.445126	0.0371512		0.00266051	0.000205206	0.0233769	0.331217	0.0711306	5.07855e-06	0.0004097	0.0282259	0.00134895	0.00358224	0.334419	0.0637482	0.336847	0.212507	0.107656	0.0230826	0.521514	0.270608	0.572162	0.0744248	0.134094	0.229374	0.587615	0.00535989	0.336206	0.0393852	0.772489	0.0189207	0.66337	0.0944421	0.0203913	0.747281	0.0878922	0.960687	0.990704	0.303611	0.63569	0.800066	0.286794	0.552292	0.4324
CCL11	1.86472e-12	0.909632	4.81658e-06	0.00266051		1.33264e-06	2.5488e-10	0.374791	0.256589	0.000562015	0.000105687	9.45584e-08	7.16702e-11	1.33332e-06	0.287111	0.734355	0.900623	0.923578	0.303626	0.178953	0.374776	0.000488254	0.720427	0.694338	0.0344856	6.79697e-05	0.711723	0.156121	0.00485225	0.131981	0.402821	0.421641	0.199427	0.00886084	0.0148459	0.0636063	0.0242606	0.0117266	0.0826595	0.0662215	0.517494	0.00426476	0.0129898	0.216918	0.137905
CCL17	7.61924e-06	0.164013	0.000844338	0.000205206	1.33264e-06		5.48153e-06	0.411371	0.0722882	1.86358e-23	2.42579e-16	5.37832e-09	2.11458e-08	1.97093e-16	0.244476	0.246714	0.982118	0.630741	0.0498894	0.00025912	0.454873	0.935032	0.206537	0.113459	0.454115	0.0762993	0.973152	0.179941	0.0577761	0.793387	0.641356	0.000996249	0.50377	0.0305617	0.0375132	0.764446	0.00403016	0.293993	0.567291	0.848262	0.0544901	0.403272	0.688129	0.294338	0.669754
CCL20	2.78637e-08	0.955856	2.72168e-05	0.0233769	2.5488e-10	5.48153e-06		0.746289	0.0682652	0.00025129	0.027863	5.07355e-16	5.23088e-14	1.78403e-05	0.0967305	0.467991	0.634639	0.869571	0.582444	0.445931	0.835667	9.46144e-05	0.376474	0.502272	2.62024e-05	1.97681e-07	0.0844944	0.340063	0.0162614	0.362306	0.649888	0.481889	0.364641	0.000352161	0.00564213	0.0146131	0.00850664	0.0265988	0.0115983	0.0146704	0.295723	0.000137907	5.0233e-06	0.0485801	0.214219
CRP	0.747973	0.194768	0.824518	0.331217	0.374791	0.411371	0.746289		0.238421	0.238152	0.469012	0.54238	0.956179	0.28908	0.0564936	0.612383	0.263281	0.761671	0.921485	0.798328	0.934163	0.13833	0.358326	0.69536	0.032959	0.225854	0.816815	0.453935	0.409348	0.748523	0.161799	0.544127	0.333493	0.581743	0.824714	0.101971	0.202967	0.248713	0.237613	0.965201	0.101359	0.792082	0.401879	0.239971	0.39176
CST3	0.880187	0.18168	0.703777	0.0711306	0.256589	0.0722882	0.0682652	0.238421		0.0880763	0.396859	0.238725	0.20297	0.535724	0.095179	0.878522	0.450638	0.360407	0.199216	1.60003e-11	0.324101	0.00443042	0.159637	0.137148	0.459786	0.284618	0.419192	0.983695	0.285556	0.517435	0.313733	5.93007e-14	0.889227	0.00123827	0.422942	9.21437e-06	0.81323	0.0143589	0.0101248	0.14285	3.70979e-09	0.000101847	9.9721e-07	0.00759379	0.0621267
CXCL1	0.000311824	0.965027	0.0052908	5.07855e-06	0.000562015	1.86358e-23	0.00025129	0.238152	0.0880763		1.26635e-28	1.50111e-06	8.98144e-07	5.9471e-18	0.248842	0.742123	0.878047	0.761128	0.261913	0.0004595	0.303381	0.353828	0.570736	0.0413953	0.110148	0.132464	0.67621	0.1668	0.00434771	0.43519	0.0925697	5.7855e-05	0.133781	0.100411	0.0337769	0.588169	0.000368209	0.280452	0.170854	0.281488	0.0362194	0.337501	0.489539	0.419272	0.735241
CXCL5	0.000105505	0.813261	0.00232329	0.0004097	0.000105687	2.42579e-16	0.027863	0.469012	0.396859	1.26635e-28		0.00207003	0.000632663	1.5088e-18	0.894368	0.996866	0.726347	0.463728	0.526044	0.0394704	0.509483	0.632581	0.763939	0.032178	0.191623	0.5595	0.803704	0.292257	0.0280221	0.198201	0.024027	0.00106216	0.319159	0.0579505	0.0994103	0.213198	0.0126298	0.210766	0.402421	0.406343	0.263729	0.367361	0.972952	0.388982	0.382978
CXCL9	5.68768e-07	0.579397	2.79523e-05	0.0282259	9.45584e-08	5.37832e-09	5.07355e-16	0.54238	0.238725	1.50111e-06	0.00207003		3.52238e-28	1.28969e-08	0.0231244	0.169573	0.991952	0.844794	0.0103694	0.277023	0.538119	0.01603	0.691163	0.101351	0.000228125	0.00352117	0.056521	0.599422	0.00993448	0.705088	0.85363	0.0618928	0.521667	0.00102916	0.0168844	0.108409	0.00260136	0.013672	0.00112704	0.0403387	0.821506	0.000859701	2.5442e-07	0.00606139	0.631309
CXCL10	4.7561e-11	0.875371	2.48668e-06	0.00134895	7.16702e-11	2.11458e-08	5.23088e-14	0.956179	0.20297	8.98144e-07	0.000632663	3.52238e-28		9.04441e-09	0.0172551	0.2093	0.658389	0.727027	0.00687099	0.0347371	0.500673	0.00034269	0.683501	0.198129	0.00162774	6.13225e-06	0.127006	0.243038	0.010217	0.256107	0.844828	0.0287053	0.100234	0.00050308	0.00141703	0.298557	0.0285082	0.0201789	0.0399813	0.0381142	0.617146	0.00117054	2.01979e-05	0.0355665	0.342067
CXCL11	6.53209e-07	0.633232	0.00296658	0.00358224	1.33332e-06	1.97093e-16	1.78403e-05	0.28908	0.535724	5.9471e-18	1.5088e-18	1.28969e-08	9.04441e-09		0.551552	0.571518	0.820474	0.916076	0.162765	0.00795181	0.29598	0.731168	0.16446	0.278195	0.0474467	0.0124941	0.9876	0.439694	0.0455554	0.846101	0.241497	0.000454239	0.404187	0.0264318	0.0401637	0.101912	0.00627999	0.0145585	0.0539151	0.47592	0.0443174	0.0884129	0.0259419	0.205753	0.662329
CXCL13	0.338926	0.0336464	0.350451	0.334419	0.287111	0.244476	0.0967305	0.0564936	0.095179	0.248842	0.894368	0.0231244	0.0172551	0.551552		0.155868	0.0497552	0.162417	0.00509338	0.347924	0.0916202	0.0862181	0.114863	0.356666	0.0238586	0.011922	0.0443298	0.113039	0.733238	0.183058	0.636353	0.924565	0.171769	0.0102891	0.185815	0.0762134	0.344774	0.306807	0.139682	0.946493	0.415437	0.000320506	0.111684	0.483169	0.812371
GM-CSF	0.260786	0.117446	0.182749	0.0637482	0.734355	0.246714	0.467991	0.612383	0.878522	0.742123	0.996866	0.169573	0.2093	0.571518	0.155868		5.12664e-16	3.31046e-27	0.129335	0.497001	6.23056e-17	0.373207	2.38919e-06	0.199298	0.267817	0.457593	3.10775e-14	5.58293e-13	0.685626	7.03467e-17	0.919235	0.952828	0.637589	0.738154	0.883333	0.761592	0.392555	0.73315	0.292518	0.760632	0.540211	0.306141	0.244365	0.800128	1.33314e-12
IFN-α-2	0.236854	0.0835116	0.668596	0.336847	0.900623	0.982118	0.634639	0.263281	0.450638	0.878047	0.726347	0.991952	0.658389	0.820474	0.0497552	5.12664e-16		9.24794e-25	0.00490237	0.485913	6.77778e-14	0.47539	1.08067e-06	0.86425	0.662202	0.942151	3.27766e-12	2.67188e-25	0.402695	1.65266e-14	0.955481	0.981376	0.400343	0.257119	0.35213	0.440799	0.0235458	0.319839	0.0276938	0.994066	0.574232	0.0091558	0.603143	0.542644	1.48327e-11
IFN-y	0.199234	0.0823143	0.370443	0.212507	0.923578	0.630741	0.869571	0.761671	0.360407	0.761128	0.463728	0.844794	0.727027	0.916076	0.162417	3.31046e-27	9.24794e-25		0.0648053	0.434138	2.09653e-20	0.30369	1.51032e-08	0.45101	0.529266	0.337329	1.53804e-15	5.87586e-21	0.777941	2.99031e-23	0.746112	0.659182	0.484098	0.575303	0.486267	0.473323	0.0499331	0.927731	0.052527	0.841224	0.457475	0.115576	0.555216	0.635583	2.48664e-18
IFN-λ-1	0.139206	0.285185	0.122963	0.107656	0.303626	0.0498894	0.582444	0.921485	0.199216	0.261913	0.526044	0.0103694	0.00687099	0.162765	0.00509338	0.129335	0.00490237	0.0648053		0.0619983	0.0106285	0.719568	1.24441e-05	0.00892785	0.702859	0.0735585	0.0456818	0.0560156	0.163077	0.0776372	0.935468	0.141203	0.148292	0.303096	0.133339	0.795286	0.971521	0.625404	0.709089	0.453584	0.170285	0.876517	0.469565	0.618653	0.110817
IGFBP4	0.00545688	0.51051	0.31776	0.0230826	0.178953	0.00025912	0.445931	0.798328	1.60003e-11	0.0004595	0.0394704	0.277023	0.0347371	0.00795181	0.347924	0.497001	0.485913	0.434138	0.0619983		0.0610778	0.159933	0.0246062	0.147467	0.657762	0.0217197	0.614996	0.179143	0.812036	0.787805	0.972589	2.44859e-19	0.918937	0.665165	0.320589	2.8458e-06	0.402138	0.240094	0.714785	0.159474	3.18315e-11	0.628956	0.569803	0.518261	0.206872
IL-1β	0.134139	0.191137	0.340551	0.521514	0.374776	0.454873	0.835667	0.934163	0.324101	0.303381	0.509483	0.538119	0.500673	0.29598	0.0916202	6.23056e-17	6.77778e-14	2.09653e-20	0.0106285	0.0610778		0.0478473	1.49847e-06	0.236132	0.529511	0.0221354	6.04115e-11	2.29421e-13	0.123438	1.40673e-14	0.726132	0.372344	0.202689	0.673627	0.214922	0.240348	0.00819268	0.489484	0.0955823	0.770478	0.0952879	0.0389209	0.778953	0.933071	3.32211e-14
IL-1RN	0.00462751	0.981845	0.0464356	0.270608	0.000488254	0.935032	9.46144e-05	0.13833	0.00443042	0.353828	0.632581	0.01603	0.00034269	0.731168	0.0862181	0.373207	0.47539	0.30369	0.719568	0.159933	0.0478473		0.0836065	0.704035	3.8889e-08	5.0366e-06	2.36142e-05	0.928449	1.53622e-10	0.955852	0.416459	0.146295	1.38608e-10	1.27323e-05	3.80121e-09	0.00157376	0.0505279	0.971058	0.0312243	0.0401869	0.00398466	2.04543e-05	3.35333e-06	0.609668	0.338511
IL-2	0.945262	0.164038	0.384175	0.572162	0.720427	0.206537	0.376474	0.358326	0.159637	0.570736	0.763939	0.691163	0.683501	0.16446	0.114863	2.38919e-06	1.08067e-06	1.51032e-08	1.24441e-05	0.0246062	1.49847e-06	0.0836065		0.622041	0.946148	0.891476	4.82602e-06	5.023e-05	0.866068	2.08767e-10	0.668455	0.0574156	0.16428	0.119983	0.412835	0.111305	0.985874	0.242116	0.143453	0.691193	0.146731	0.298291	0.995157	0.072995	5.71806e-11
IL-4	0.466786	0.662962	0.104155	0.0744248	0.694338	0.113459	0.502272	0.69536	0.137148	0.0413953	0.032178	0.101351	0.198129	0.278195	0.356666	0.199298	0.86425	0.45101	0.00892785	0.147467	0.236132	0.704035	0.622041		0.290081	0.622183	0.703948	0.690673	0.0443923	0.23685	0.843756	0.112669	0.204251	0.947699	0.352516	0.923885	0.919056	0.934953	0.0994181	0.916388	0.333791	0.800965	0.733948	0.486165	0.913166
IL-6	8.84213e-05	0.350295	0.0754939	0.134094	0.0344856	0.454115	2.62024e-05	0.032959	0.459786	0.110148	0.191623	0.000228125	0.00162774	0.0474467	0.0238586	0.267817	0.662202	0.529266	0.702859	0.657762	0.529511	3.8889e-08	0.946148	0.290081		0.00514731	3.29773e-05	0.741665	0.207909	0.512138	0.00166505	0.614795	0.0793865	0.00433521	0.00293737	0.000433256	0.000859681	0.0289787	0.36663	0.00654108	0.0310139	5.37819e-06	5.98844e-05	0.833845	0.560719
IL-8	7.67444e-07	0.0432101	1.58641e-05	0.229374	6.79697e-05	0.0762993	1.97681e-07	0.225854	0.284618	0.132464	0.5595	0.00352117	6.13225e-06	0.0124941	0.011922	0.457593	0.942151	0.337329	0.0735585	0.0217197	0.0221354	5.0366e-06	0.891476	0.622183	0.00514731		0.0752881	0.794195	0.00178882	0.459049	0.96047	0.457803	0.000527661	9.9969e-06	5.14391e-06	0.00631276	0.410351	0.0847321	0.0175485	0.353782	0.982784	0.000101407	0.000170594	0.348956	0.483071
IL-10	0.0810975	0.100447	0.203336	0.587615	0.711723	0.973152	0.0844944	0.816815	0.419192	0.67621	0.803704	0.056521	0.127006	0.9876	0.0443298	3.10775e-14	3.27766e-12	1.53804e-15	0.0456818	0.614996	6.04115e-11	2.36142e-05	4.82602e-06	0.703948	3.29773e-05	0.0752881		3.6035e-12	0.169275	1.29414e-13	0.966558	0.735392	0.174644	0.0609833	0.0408026	0.00331547	0.438932	0.243811	0.907827	0.207417	0.150543	0.871097	0.0044883	0.0468809	7.23126e-10
IL-15	0.775229	0.0686703	0.427789	0.00535989	0.156121	0.179941	0.340063	0.453935	0.983695	0.1668	0.292257	0.599422	0.243038	0.439694	0.113039	5.58293e-13	2.67188e-25	5.87586e-21	0.0560156	0.179143	2.29421e-13	0.928449	5.023e-05	0.690673	0.741665	0.794195	3.6035e-12		0.463416	3.25449e-16	0.371909	0.223564	0.614525	0.326767	0.12681	0.64643	0.0302527	0.944167	0.132128	0.523594	0.820472	0.0148066	0.849675	0.542224	8.56435e-11
IL-18	0.0937965	0.894837	0.265197	0.336206	0.00485225	0.0577761	0.0162614	0.409348	0.285556	0.00434771	0.0280221	0.00993448	0.010217	0.0455554	0.733238	0.685626	0.402695	0.777941	0.163077	0.812036	0.123438	1.53622e-10	0.866068	0.0443923	0.207909	0.00178882	0.169275	0.463416		0.508029	0.634572	0.836177	1.15945e-08	0.0676407	3.86499e-06	0.158429	0.0710121	0.850977	0.0475421	0.170002	0.238385	0.0145863	0.000114507	0.316556	0.138884
L-VEGF	0.963181	0.0532081	0.420449	0.0393852	0.131981	0.793387	0.362306	0.748523	0.517435	0.43519	0.198201	0.705088	0.256107	0.846101	0.183058	7.03467e-17	1.65266e-14	2.99031e-23	0.0776372	0.787805	1.40673e-14	0.955852	2.08767e-10	0.23685	0.512138	0.459049	1.29414e-13	3.25449e-16	0.508029		0.760605	0.792974	0.508141	0.918335	0.556259	0.678738	0.4564	0.490146	0.350091	0.643414	0.764828	0.05972	0.386974	0.581539	4.95176e-17
MB	0.0275983	0.699747	0.0161039	0.772489	0.402821	0.641356	0.649888	0.161799	0.313733	0.0925697	0.024027	0.85363	0.844828	0.241497	0.636353	0.919235	0.955481	0.746112	0.935468	0.972589	0.726132	0.416459	0.668455	0.843756	0.00166505	0.96047	0.966558	0.371909	0.634572	0.760605		0.414774	0.0283523	0.819813	0.102381	0.0812966	0.00933033	0.404077	0.501304	0.288385	0.0643079	0.0415487	0.617671	0.53613	0.631769
MMP-2	0.0579358	0.215957	0.281168	0.0189207	0.421641	0.000996249	0.481889	0.544127	5.93007e-14	5.7855e-05	0.00106216	0.0618928	0.0287053	0.000454239	0.924565	0.952828	0.981376	0.659182	0.141203	2.44859e-19	0.372344	0.146295	0.0574156	0.112669	0.614795	0.457803	0.735392	0.223564	0.836177	0.792974	0.414774		0.704062	0.525398	0.883046	0.000179548	0.0231933	0.64895	0.320329	0.739962	5.09657e-11	0.719482	0.525171	0.719725	0.146716
MMP-9	0.058242	0.746924	0.18212	0.66337	0.199427	0.50377	0.364641	0.333493	0.889227	0.133781	0.319159	0.521667	0.100234	0.404187	0.171769	0.637589	0.400343	0.484098	0.148292	0.918937	0.202689	1.38608e-10	0.16428	0.204251	0.0793865	0.000527661	0.174644	0.614525	1.15945e-08	0.508141	0.0283523	0.704062		2.1493e-05	5.78778e-22	0.113172	0.345651	0.12543	0.892098	0.787137	0.342631	0.0514796	0.123253	0.312512	0.16205
MPO	0.0514367	0.313284	0.000399632	0.0944421	0.00886084	0.0305617	0.000352161	0.581743	0.00123827	0.100411	0.0579505	0.00102916	0.00050308	0.0264318	0.0102891	0.738154	0.257119	0.575303	0.303096	0.665165	0.673627	1.27323e-05	0.119983	0.947699	0.00433521	9.9969e-06	0.0609833	0.326767	0.0676407	0.918335	0.819813	0.525398	2.1493e-05		1.10622e-16	7.21081e-05	0.00738197	0.259375	0.000131923	0.036741	0.0109024	0.00052157	0.000150674	0.00304027	0.331481
NGAL	0.0062593	0.546081	0.00432315	0.0203913	0.0148459	0.0375132	0.00564213	0.824714	0.422942	0.0337769	0.0994103	0.0168844	0.00141703	0.0401637	0.185815	0.883333	0.35213	0.486267	0.133339	0.320589	0.214922	3.80121e-09	0.412835	0.352516	0.00293737	5.14391e-06	0.0408026	0.12681	3.86499e-06	0.556259	0.102381	0.883046	5.78778e-22	1.10622e-16		0.103388	0.0591743	0.542618	0.12586	0.0209281	0.215513	0.00231804	0.00190524	0.0325591	0.467416
S100A8/A9	0.0621081	0.65177	0.111591	0.747281	0.0636063	0.764446	0.0146131	0.101971	9.21437e-06	0.588169	0.213198	0.108409	0.298557	0.101912	0.0762134	0.761592	0.440799	0.473323	0.795286	2.8458e-06	0.240348	0.00157376	0.111305	0.923885	0.000433256	0.00631276	0.00331547	0.64643	0.158429	0.678738	0.0812966	0.000179548	0.113172	7.21081e-05	0.103388		0.023072	0.000633011	0.054097	0.000967947	1.22355e-10	0.0142202	0.000662738	0.0104972	0.367414
SAA	0.360219	0.32478	0.207515	0.0878922	0.0242606	0.00403016	0.00850664	0.202967	0.81323	0.000368209	0.0126298	0.00260136	0.0285082	0.00627999	0.344774	0.392555	0.0235458	0.0499331	0.971521	0.402138	0.00819268	0.0505279	0.985874	0.919056	0.000859681	0.410351	0.438932	0.0302527	0.0710121	0.4564	0.00933033	0.0231933	0.345651	0.00738197	0.0591743	0.023072		0.00926124	0.0679033	0.0377706	0.180133	0.00012669	0.00026339	0.169126	0.250897
sCD14	0.131308	0.100274	0.931688	0.960687	0.0117266	0.293993	0.0265988	0.248713	0.0143589	0.280452	0.210766	0.013672	0.0201789	0.0145585	0.306807	0.73315	0.319839	0.927731	0.625404	0.240094	0.489484	0.971058	0.242116	0.934953	0.0289787	0.0847321	0.243811	0.944167	0.850977	0.490146	0.404077	0.64895	0.12543	0.259375	0.542618	0.000633011	0.00926124		0.110408	0.00916121	0.0453027	0.00586932	0.000165762	0.00177328	0.707635
sCD163	0.779587	0.678225	0.764468	0.990704	0.0826595	0.567291	0.0115983	0.237613	0.0101248	0.170854	0.402421	0.00112704	0.0399813	0.0539151	0.139682	0.292518	0.0276938	0.052527	0.709089	0.714785	0.0955823	0.0312243	0.143453	0.0994181	0.36663	0.0175485	0.907827	0.132128	0.0475421	0.350091	0.501304	0.320329	0.892098	0.000131923	0.12586	0.054097	0.0679033	0.110408		0.0138676	0.801719	1.12729e-05	1.5374e-06	0.00292454	0.0723487
sICAM1	0.118456	0.471011	0.346667	0.303611	0.0662215	0.848262	0.0146704	0.965201	0.14285	0.281488	0.406343	0.0403387	0.0381142	0.47592	0.946493	0.760632	0.994066	0.841224	0.453584	0.159474	0.770478	0.0401869	0.691193	0.916388	0.00654108	0.353782	0.207417	0.523594	0.170002	0.643414	0.288385	0.739962	0.787137	0.036741	0.0209281	0.000967947	0.0377706	0.00916121	0.0138676		0.000397852	0.0506837	0.000895222	5.62808e-05	0.986474
SPP1	0.523442	0.191655	0.935145	0.63569	0.517494	0.0544901	0.295723	0.101359	3.70979e-09	0.0362194	0.263729	0.821506	0.617146	0.0443174	0.415437	0.540211	0.574232	0.457475	0.170285	3.18315e-11	0.0952879	0.00398466	0.146731	0.333791	0.0310139	0.982784	0.150543	0.820472	0.238385	0.764828	0.0643079	5.09657e-11	0.342631	0.0109024	0.215513	1.22355e-10	0.180133	0.0453027	0.801719	0.000397852		0.0293882	0.0226612	0.0103065	0.0858013
sTNFRSF1A	0.0900584	0.815523	0.0910614	0.800066	0.00426476	0.403272	0.000137907	0.792082	0.000101847	0.337501	0.367361	0.000859701	0.00117054	0.0884129	0.000320506	0.306141	0.0091558	0.115576	0.876517	0.628956	0.0389209	2.04543e-05	0.298291	0.800965	5.37819e-06	0.000101407	0.871097	0.0148066	0.0145863	0.05972	0.0415487	0.719482	0.0514796	0.00052157	0.00231804	0.0142202	0.00012669	0.00586932	1.12729e-05	0.0506837	0.0293882		2.81053e-14	0.00472168	0.00624389
sTNFRSF1B	0.00345496	0.92565	0.209795	0.286794	0.0129898	0.688129	5.0233e-06	0.401879	9.9721e-07	0.489539	0.972952	2.5442e-07	2.01979e-05	0.0259419	0.111684	0.244365	0.603143	0.555216	0.469565	0.569803	0.778953	3.35333e-06	0.995157	0.733948	5.98844e-05	0.000170594	0.0044883	0.849675	0.000114507	0.386974	0.617671	0.525171	0.123253	0.000150674	0.00190524	0.000662738	0.00026339	0.000165762	1.5374e-06	0.000895222	0.0226612	2.81053e-14		9.80483e-06	0.563953
sVCAM1	0.50963	0.891947	0.14105	0.552292	0.216918	0.294338	0.0485801	0.239971	0.00759379	0.419272	0.388982	0.00606139	0.0355665	0.205753	0.483169	0.800128	0.542644	0.635583	0.618653	0.518261	0.933071	0.609668	0.072995	0.486165	0.833845	0.348956	0.0468809	0.542224	0.316556	0.581539	0.53613	0.719725	0.312512	0.00304027	0.0325591	0.0104972	0.169126	0.00177328	0.00292454	5.62808e-05	0.0103065	0.00472168	9.80483e-06		0.387214
TNFα	0.535474	0.204287	0.984424	0.4324	0.137905	0.669754	0.214219	0.39176	0.0621267	0.735241	0.382978	0.631309	0.342067	0.662329	0.812371	1.33314e-12	1.48327e-11	2.48664e-18	0.110817	0.206872	3.32211e-14	0.338511	5.71806e-11	0.913166	0.560719	0.483071	7.23126e-10	8.56435e-11	0.138884	4.95176e-17	0.631769	0.146716	0.16205	0.331481	0.467416	0.367414	0.250897	0.707635	0.0723487	0.986474	0.0858013	0.00624389	0.563953	0.387214
Spearman R	CCL2	CCL3	CCL4	CCL5	CCL11	CCL17	CCL20	CRP	CST3	CXCL1	CXCL5	CXCL9	CXCL10	CXCL11	CXCL13	GM-CSF	IFN-α-2	IFN-y	IFNλ1	IGFBP4	IL-1β	IL-1RN	IL-2	IL-4	IL-6	IL-8	IL-10	IL-15	IL-18	L-VEGF	MB	MMP-2	MMP-9	MPO	NGAL	S100A8/A9	SAA	sCD14	sCD163	sICAM1	SPP1	sTNFRSF1A	sTNFRSF1B	sVCAM1	TNFα		Values >0.5	Values <-0.5	Sum(AU:AV)
CCL2	1	0.0874935	0.525172	0.094391	0.610239	0.414057	0.501468	-0.0315753	0.0148152	0.33895	0.362847	0.457515	0.577814	0.455342	0.0929008	0.108644	0.114246	0.123914	0.142558	-0.268115	0.144392	0.269319	0.00665284	0.0717856	0.366569	0.452793	0.167826	-0.0276637	0.16131	0.00447303	0.214021	-0.184775	0.184554	0.189716	0.263941	0.181838	0.0897523	0.14612	0.0272413	0.152565	-0.0626548	0.163151	0.279005	0.0647484	0.059992		4	0	4
CCL3	0.0874935	1	0.241627	-0.0738882	-0.010998	-0.134244	0.00536386	-0.126932	-0.130718	0.00424862	-0.0228867	0.0536695	0.0151968	-0.0462142	0.204622	0.150835	0.166528	0.167168	0.103284	-0.0646141	0.126163	0.00220503	0.134236	0.0430278	-0.0903208	0.194034	0.158172	0.175049	0.0128082	0.185697	0.0378947	-0.121176	0.0317113	-0.0988721	0.0592823	0.0443387	-0.0965621	-0.158991	-0.040376	0.0707649	-0.127815	0.0226045	0.00908517	-0.0133517	0.122544		0	0	0
CCL4	0.525172	0.241627	1	0.199906	0.422188	0.315152	0.390305	-0.0217929	0.037361	0.265369	0.288789	0.389788	0.43355	0.282038	0.0907169	0.128567	0.0414626	0.0866245	0.148632	-0.0979663	0.0921563	0.191184	-0.0841753	0.159479	0.170964	0.400597	0.122799	-0.0767264	0.107651	-0.0779478	0.233276	-0.105635	0.130587	0.337711	0.275057	0.155442	0.123418	-0.00834554	0.0291641	0.0923043	0.00799837	0.162651	0.121645	0.143924	-0.00189172		1	0	1
CCL5	0.094391	-0.0738882	0.199906	1	0.285066	0.348403	0.217067	0.0952914	-0.175998	0.42126	0.332617	0.210229	0.30325	0.276715	-0.0937677	-0.178205	-0.0928626	-0.120365	0.154951	-0.220572	-0.0620541	0.106447	-0.0546947	0.174849	0.144408	0.116077	-0.0525121	-0.264983	0.0929852	-0.197653	0.0284132	-0.227667	0.0427643	0.163283	0.225019	0.0316651	0.166577	-0.00479889	0.00113429	0.100859	-0.0465399	0.0245373	-0.103425	0.0583692	-0.0759651		0	0	0
CCL11	0.610239	-0.010998	0.422188	0.285066	1	0.443907	0.559489	0.0870735	0.111167	0.32511	0.36281	0.484396	0.573441	0.443899	0.103358	0.0328729	-0.0120998	0.00929522	0.0994323	-0.131531	-0.0858458	0.328475	-0.0346689	-0.0388005	0.202747	0.37203	0.0357971	-0.13678	0.267927	-0.145189	0.0820933	-0.0788638	0.125629	0.25307	0.236061	0.180822	0.218765	0.241718	0.167761	0.179096	0.0635529	0.271699	0.238346	0.120924	-0.143024		3	0	3
CCL17	0.414057	-0.134244	0.315152	0.348403	0.443907	1	0.419916	-0.0806153	-0.175293	0.779337	0.684074	0.523066	0.505196	0.685564	0.112949	0.111893	-0.00217185	0.0465529	0.188308	-0.347798	0.0723199	-0.00789865	0.121941	0.155389	0.0724411	0.170502	-0.00326114	-0.129389	0.182313	-0.0253754	0.0457618	-0.315252	0.0656455	0.210203	0.202345	0.0294471	0.277115	0.101901	0.0556499	0.0188055	-0.187335	0.0808553	0.0390641	0.102803	-0.0413087		5	0	5
CCL20	0.501468	0.00536386	0.390305	0.217067	0.559489	0.419916	1	0.0317937	0.177784	0.343863	0.210705	0.678708	0.642191	0.398387	0.160651	0.0702382	0.0460231	0.0159102	0.0532394	-0.0748162	0.0200988	0.365148	-0.085542	0.0661955	0.391041	0.473625	0.166008	-0.092249	0.229727	-0.0881019	0.0445953	-0.0690444	0.0889325	0.34069	0.267105	0.236599	0.254369	0.213384	0.242078	0.236466	0.10251	0.357115	0.423254	0.192053	-0.119919		4	0	4
CRP	-0.0315753	-0.126932	-0.0217929	0.0952914	0.0870735	-0.0806153	0.0317937	1	0.111801	-0.115561	-0.0710835	-0.0598288	0.00540116	-0.103923	-0.180755	0.0481719	0.106118	0.0288457	0.00937608	-0.0243032	-0.00785844	-0.140288	0.0872158	-0.0379315	-0.200801	-0.118624	-0.0220335	0.0711496	-0.0783653	0.0304903	-0.132503	0.0576562	-0.0918058	-0.0523654	-0.0210676	-0.154635	-0.120671	-0.109896	-0.112499	-0.00415031	-0.154909	-0.025073	-0.0799793	0.111435	0.0813369		0	0	0
CST3	0.0148152	-0.130718	0.037361	-0.175998	0.111167	-0.175293	0.177784	0.111801	1	-0.166482	-0.0831347	0.11542	0.124653	-0.0608163	0.158456	0.0145392	-0.071669	-0.0868402	-0.121672	0.580449	-0.093598	0.265829	-0.133184	-0.143297	0.0702329	0.104884	0.0767346	-0.00194416	0.101329	-0.0615196	-0.0956159	0.632184	0.0132494	0.300145	0.0761195	0.403778	0.0224726	0.230786	0.242078	0.138715	0.519554	0.357401	0.443077	0.249917	-0.176065		3	0	3
CXCL1	0.33895	0.00424862	0.265369	0.42126	0.32511	0.779337	0.343863	-0.115561	-0.166482	1	0.82784	0.441957	0.450286	0.70941	0.111917	0.0318762	-0.014868	-0.0294511	0.108389	-0.334387	0.0994826	0.0896633	0.0548976	0.199423	0.153877	0.14501	0.0404527	-0.13337	0.271139	-0.0755069	0.164206	-0.380319	0.146581	0.160436	0.206399	0.0531877	0.339644	0.104789	0.132738	0.105565	-0.203709	0.0927374	0.0672024	0.0792656	-0.0327591		3	0	3
CXCL5	0.362847	-0.0228867	0.288789	0.332617	0.36281	0.684074	0.210705	-0.0710835	-0.0831347	0.82784	1	0.291922	0.322248	0.718142	0.0129266	-0.000380624	-0.033904	-0.0709111	0.0613819	-0.200355	0.063854	0.0463027	0.0290941	0.209241	0.126026	0.0565039	-0.0240816	-0.101788	0.210495	-0.124197	0.219117	-0.31361	0.097685	0.184765	0.160904	0.121901	0.241509	0.121389	0.0813829	0.0814822	-0.109525	0.0871817	-0.00330105	0.0845253	-0.0843866		3	0	3
CXCL9	0.457515	0.0536695	0.389788	0.210229	0.484396	0.523066	0.678708	-0.0598288	0.11542	0.441957	0.291922	1	0.824178	0.511769	0.218458	0.132512	0.000977423	0.0189678	0.244595	-0.106544	0.0596042	0.230214	0.0384818	0.160768	0.346039	0.277204	0.18322	-0.0508618	0.245967	-0.0366605	-0.0181327	-0.181986	0.0629223	0.31442	0.231642	0.156822	0.289621	0.236642	0.309258	0.199498	-0.0221732	0.314703	0.471806	0.264924	-0.0464757		4	0	4
CXCL10	0.577814	0.0151968	0.43355	0.30325	0.573441	0.505196	0.642191	0.00540116	0.124653	0.450286	0.322248	0.824178	1	0.516402	0.228749	0.121208	0.0428234	0.0338164	0.257491	-0.205322	0.0651859	0.336775	-0.0394897	0.126598	0.298336	0.417933	0.147065	-0.112762	0.24507	-0.109711	-0.0192365	-0.212556	0.160519	0.33221	0.306107	0.101914	0.212813	0.223299	0.197984	0.201725	-0.0491075	0.306906	0.39775	0.204413	-0.0918685		6	0	6
CXCL11	0.455342	-0.0462142	0.282038	0.276715	0.443899	0.685564	0.398387	-0.103923	-0.0608163	0.70941	0.718142	0.511769	0.516402	1	0.0579217	0.0547863	-0.0219873	0.0102109	0.134639	-0.256503	0.10101	0.0332828	0.134103	0.1068	0.190324	0.238538	0.00150598	-0.0747706	0.191945	0.0188062	0.114746	-0.334663	0.0818559	0.21562	0.199669	0.159741	0.26384	0.234535	0.186018	0.0699858	-0.19576	0.163981	0.214298	0.123895	-0.0422972		5	0	5
CXCL13	0.0929008	0.204622	0.0907169	-0.0937677	0.103358	0.112949	0.160651	-0.180755	0.158456	0.111917	0.0129266	0.218458	0.228749	0.0579217	1	0.133197	0.183412	0.131139	0.259544	-0.0895176	0.158042	0.160703	0.147834	0.0883161	0.210622	0.241176	0.187902	0.148574	0.0321245	0.125032	0.0451596	-0.00904827	0.130036	0.241568	0.125932	0.168232	0.0901019	0.0965541	0.139191	0.00641336	0.0777053	0.329698	0.149789	0.066935	0.0223764		0	0	0
GM-CSF	0.108644	0.150835	0.128567	-0.178205	0.0328729	0.111893	0.0702382	0.0481719	0.0145392	0.0318762	-0.000380624	0.132512	0.121208	0.0547863	0.133197	1	0.663039	0.801412	0.141648	-0.0645463	0.678054	0.0834386	0.421935	-0.1222	0.10373	0.0718855	0.631094	0.606161	-0.0379824	0.677213	0.00964563	-0.00562741	-0.0447906	0.0317938	-0.0139592	-0.0288555	-0.0812009	-0.0321355	-0.0989969	0.0289753	-0.058217	-0.0958349	0.109426	0.0240817	0.598197		7	0	7
IFN-α-2	0.114246	0.166528	0.0414626	-0.0928626	-0.0120998	-0.00217185	0.0460231	0.106118	-0.071669	-0.014868	-0.033904	0.000977423	0.0428234	-0.0219873	0.183412	0.663039	1	0.778014	0.259535	-0.0662159	0.624579	0.0669191	0.434741	-0.0163371	0.0409897	-0.0070316	0.589729	0.783431	-0.0784262	0.636261	0.00531058	0.00222071	-0.079877	-0.107491	-0.0883418	-0.0732317	-0.212941	-0.0935831	-0.20535	-0.000707509	-0.0534085	-0.24101	-0.0489857	-0.0578684	0.574943		7	0	7
IFN-y	0.123914	0.167168	0.0866245	-0.120365	0.00929522	0.0465529	0.0159102	0.0288457	-0.0868402	-0.0294511	-0.0709111	0.0189678	0.0338164	0.0102109	0.131139	0.801412	0.778014	1	0.172035	-0.0743009	0.727949	0.0963196	0.495905	-0.0719357	0.0590009	0.0927703	0.654855	0.734989	0.0264653	0.761994	-0.0307929	-0.0419379	-0.0664911	-0.0532595	-0.0661624	-0.0681366	-0.184894	0.00855108	-0.181273	-0.0190554	-0.0705942	-0.146904	0.0555789	-0.0450575	0.699409		7	0	7
IFNλ1	0.142558	0.103284	0.148632	0.154951	0.0994323	0.188308	0.0532394	0.00937608	-0.121672	0.108389	0.0613819	0.244595	0.257491	0.134639	0.259544	0.141648	0.259535	0.172035	1	-0.176151	0.236384	0.0336911	0.393483	0.246026	0.0357944	0.172092	0.185932	0.177932	0.130362	0.164499	-0.00770224	-0.139284	0.136871	0.0977315	0.14207	-0.0246779	0.00339624	0.0460038	-0.0351632	-0.0712048	-0.129897	-0.0145845	0.0681031	-0.0473253	0.148835		0	0	0
IGFBP4	-0.268115	-0.0646141	-0.0979663	-0.220572	-0.131531	-0.347798	-0.0748162	-0.0243032	0.580449	-0.334387	-0.200355	-0.106544	-0.205322	-0.256503	-0.0895176	-0.0645463	-0.0662159	-0.0743009	-0.176151	1	-0.176766	0.13309	-0.211385	-0.139674	-0.0421243	-0.222765	0.0478187	0.127277	-0.022619	-0.0256011	0.00326873	0.720243	-0.00968136	0.0411541	-0.0942769	0.424151	-0.0795742	0.11191	-0.0349117	0.133235	0.573405	-0.0459421	0.0542725	0.0613985	-0.119642		3	0	3
IL-1β	0.144392	0.126163	0.0921563	-0.0620541	-0.0858458	0.0723199	0.0200988	-0.00785844	-0.093598	0.0994826	0.063854	0.0596042	0.0651859	0.10101	0.158042	0.678054	0.624579	0.727949	0.236384	-0.176766	1	0.18414	0.429528	0.112853	0.058966	0.219011	0.560493	0.614075	0.143845	0.637564	-0.0333123	-0.0847118	0.120745	-0.0400503	0.117565	-0.111346	-0.247596	-0.0650908	-0.156168	-0.0277488	-0.157695	-0.192024	0.0264584	-0.007989	0.630543		7	0	7
IL-1RN	0.269319	0.00220503	0.191184	0.106447	0.328475	-0.00789865	0.365148	-0.140288	0.265829	0.0896633	0.0463027	0.230214	0.336775	0.0332828	0.160703	0.0834386	0.0669191	0.0963196	0.0336911	0.13309	0.18414	1	-0.161332	-0.0362905	0.48335	0.421405	0.381694	0.00842853	0.550489	-0.0051962	0.0771851	0.137542	0.557753	0.397928	0.519252	0.294005	0.184424	-0.00342056	0.201021	0.193344	0.268852	0.384377	0.417974	0.0485397	-0.0896575		3	0	3
IL-2	0.00665284	0.134236	-0.0841753	-0.0546947	-0.0346689	0.121941	-0.085542	0.0872158	-0.133184	0.0548976	0.0290941	0.0384818	-0.0394897	0.134103	0.147834	0.421935	0.434741	0.495905	0.393483	-0.211385	0.429528	-0.161332	1	0.0470827	-0.00634002	-0.0132202	0.410131	0.367195	-0.0158297	0.547128	-0.0407242	-0.179292	-0.131731	-0.147106	-0.077785	-0.150615	-0.00168431	0.109947	-0.137283	0.0377756	-0.137394	-0.0973963	-0.000572269	0.169321	0.561072		2	0	2
IL-4	0.0717856	0.0430278	0.159479	0.174849	-0.0388005	0.155389	0.0661955	-0.0379315	-0.143297	0.199423	0.209241	0.160768	0.126598	0.1068	0.0883161	-0.1222	-0.0163371	-0.0719357	0.246026	-0.139674	0.112853	-0.0362905	0.0470827	1	0.100843	0.0486421	-0.0363017	-0.0380149	0.190357	-0.112681	0.0190963	-0.152809	0.122553	-0.00635624	0.0899071	0.00925771	0.00984701	-0.00783513	-0.157197	-0.0101727	-0.093449	0.0240878	-0.0324714	-0.0674063	-0.0104205		0	0	0
IL-6	0.366569	-0.0903208	0.170964	0.144408	0.202747	0.0724411	0.391041	-0.200801	0.0702329	0.153877	0.126026	0.346039	0.298336	0.190324	0.210622	0.10373	0.0409897	0.0590009	0.0357944	-0.0421243	0.058966	0.48335	-0.00634002	0.100843	1	0.266184	0.375363	-0.0309349	0.117795	0.0614709	0.292541	-0.0478457	0.165726	0.266451	0.277364	0.325588	0.309242	0.203723	0.0849627	0.25442	0.203043	0.408271	0.365216	0.0199537	0.054567		0	0	0
IL-8	0.452793	0.194034	0.400597	0.116077	0.37203	0.170502	0.473625	-0.118624	0.104884	0.14501	0.0565039	0.277204	0.417933	0.238538	0.241176	0.0718855	-0.0070316	0.0927703	0.172092	-0.222765	0.219011	0.421405	-0.0132202	0.0486421	0.266184	1	0.171083	-0.0252739	0.295835	0.0716537	0.00487183	-0.0728831	0.331057	0.414492	0.426509	0.26368	0.0807908	0.166656	0.228167	0.0909568	-0.002121	0.363686	0.354041	0.0918689	0.0678843		0	0	0
IL-10	0.167826	0.158172	0.122799	-0.0525121	0.0357971	-0.00326114	0.166008	-0.0220335	0.0767346	0.0404527	-0.0240816	0.18322	0.147065	0.00150598	0.187902	0.631094	0.589729	0.654855	0.185932	0.0478187	0.560493	0.381694	0.410131	-0.0363017	0.375363	0.171083	1	0.588823	0.128484	0.619056	0.00398836	-0.032142	0.128595	0.176829	0.192762	0.274015	0.0735305	0.109554	-0.0109155	0.1195	0.136123	0.0152301	0.263171	0.18738	0.533122		7	0	7
IL-15	-0.0276637	0.175049	-0.0767264	-0.264983	-0.13678	-0.129389	-0.092249	0.0711496	-0.00194416	-0.13337	-0.101788	-0.0508618	-0.112762	-0.0747706	0.148574	0.606161	0.783431	0.734989	0.177932	0.127277	0.614075	0.00842853	0.367195	-0.0380149	-0.0309349	-0.0252739	0.588823	1	-0.0687429	0.666351	-0.0847886	0.115396	-0.0478822	-0.093086	-0.144481	0.0436178	-0.203952	-0.00660267	-0.141251	-0.0606194	0.021586	-0.225792	-0.0178679	-0.0579284	0.556791		7	0	7
IL-18	0.16131	0.0128082	0.107651	0.0929852	0.267927	0.182313	0.229727	-0.0783653	0.101329	0.271139	0.210495	0.245967	0.24507	0.191945	0.0321245	-0.0379824	-0.0784262	0.0264653	0.130362	-0.022619	0.143845	0.550489	-0.0158297	0.190357	0.117795	0.295835	0.128484	-0.0687429	1	-0.0620697	0.0451923	0.0196696	0.50512	0.172533	0.41897	0.133567	0.170488	0.0177113	0.185192	0.129982	0.111809	0.22628	0.351986	0.0950622	-0.138247		2	0	2
L-VEGF	0.00447303	0.185697	-0.0779478	-0.197653	-0.145189	-0.0253754	-0.0881019	0.0304903	-0.0615196	-0.0755069	-0.124197	-0.0366605	-0.109711	0.0188062	0.125032	0.677213	0.636261	0.761994	0.164499	-0.0256011	0.637564	-0.0051962	0.547128	-0.112681	0.0614709	0.0716537	0.619056	0.666351	-0.0620697	1	-0.0289787	-0.024963	-0.0628883	-0.00975352	-0.0559312	0.0393861	-0.0707626	0.0649919	-0.087926	0.0440172	-0.028452	-0.175361	0.0814282	0.0523936	0.679639		8	0	8
MB	0.214021	0.0378947	0.233276	0.0284132	0.0820933	0.0457618	0.0445953	-0.132503	-0.0956159	0.164206	0.219117	-0.0181327	-0.0192365	0.114746	0.0451596	0.00964563	0.00531058	-0.0307929	-0.00770224	0.00326873	-0.0333123	0.0771851	-0.0407242	0.0190963	0.292541	0.00487183	0.00398836	-0.0847886	0.0451923	-0.0289787	1	-0.0774637	0.206311	0.0216666	0.154453	0.164697	0.243573	-0.0796076	-0.0641941	0.100739	0.174639	0.192067	-0.0476737	0.0588035	0.0455661		0	0	0
MMP-2	-0.184775	-0.121176	-0.105635	-0.227667	-0.0788638	-0.315252	-0.0690444	0.0576562	0.632184	-0.380319	-0.31361	-0.181986	-0.212556	-0.334663	-0.00904827	-0.00562741	0.00222071	-0.0419379	-0.139284	0.720243	-0.0847118	0.137542	-0.179292	-0.152809	-0.0478457	-0.0728831	-0.032142	0.115396	0.0196696	-0.024963	-0.0774637	1	0.0361225	0.0603568	-0.0139938	0.345344	-0.213471	0.0434818	-0.0947552	0.0315661	0.568486	-0.034156	0.0606643	0.0341252	-0.1374		3	0	3
MMP-9	0.184554	0.0317113	0.130587	0.0427643	0.125629	0.0656455	0.0889325	-0.0918058	0.0132494	0.146581	0.097685	0.0629223	0.160519	0.0818559	0.130036	-0.0447906	-0.079877	-0.0664911	0.136871	-0.00968136	0.120745	0.557753	-0.131731	0.122553	0.165726	0.331057	0.128595	-0.0478822	0.50512	-0.0628883	0.206311	0.0361225	1	0.388216	0.753718	0.149842	0.0895327	-0.145656	-0.0129626	0.0256837	0.0900925	0.183682	0.146492	-0.0958563	-0.132425		3	0	3
MPO	0.189716	-0.0988721	0.337711	0.163283	0.25307	0.210203	0.34069	-0.0523654	0.300145	0.160436	0.184765	0.31442	0.33221	0.21562	0.241568	0.0317938	-0.107491	-0.0532595	0.0977315	0.0411541	-0.0400503	0.397928	-0.147106	-0.00635624	0.266451	0.414492	0.176829	-0.093086	0.172533	-0.00975352	0.0216666	0.0603568	0.388216	1	0.680617	0.364515	0.250776	0.10747	0.353458	0.196745	0.238672	0.321252	0.350613	0.276416	-0.0921869		1	0	1
NGAL	0.263941	0.0592823	0.275057	0.225019	0.236061	0.202345	0.267105	-0.0210676	0.0761195	0.206399	0.160904	0.231642	0.306107	0.199669	0.125932	-0.0139592	-0.0883418	-0.0661624	0.14207	-0.0942769	0.117565	0.519252	-0.077785	0.0899071	0.277364	0.426509	0.192762	-0.144481	0.41897	-0.0559312	0.154453	-0.0139938	0.753718	0.680617	1	0.154007	0.178063	-0.0581353	0.145493	0.217055	0.117415	0.283796	0.290272	0.201253	-0.0690473		3	0	3
S100A8/A9	0.181838	0.0443387	0.155442	0.0316651	0.180822	0.0294471	0.236599	-0.154635	0.403778	0.0531877	0.121901	0.156822	0.101914	0.159741	0.168232	-0.0288555	-0.0732317	-0.0681366	-0.0246779	0.424151	-0.111346	0.294005	-0.150615	0.00925771	0.325588	0.26368	0.274015	0.0436178	0.133567	0.0393861	0.164697	0.345344	0.149842	0.364515	0.154007	1	0.213655	0.318024	0.182511	0.306317	0.559112	0.230087	0.316921	0.239873	-0.0855857		1	0	1
SAA	0.0897523	-0.0965621	0.123418	0.166577	0.218765	0.277115	0.254369	-0.120671	0.0224726	0.339644	0.241509	0.289621	0.212813	0.26384	0.0901019	-0.0812009	-0.212941	-0.184894	0.00339624	-0.0795742	-0.247596	0.184424	-0.00168431	0.00984701	0.309242	0.0807908	0.0735305	-0.203952	0.170488	-0.0707626	0.243573	-0.213471	0.0895327	0.250776	0.178063	0.213655	1	0.244882	0.173145	0.195701	0.12699	0.352817	0.338355	0.130247	-0.1089		0	0	0
sCD14	0.14612	-0.158991	-0.00834554	-0.00479889	0.241718	0.101901	0.213384	-0.109896	0.230786	0.104789	0.121389	0.236642	0.223299	0.234535	0.0965541	-0.0321355	-0.0935831	0.00855108	0.0460038	0.11191	-0.0650908	-0.00342056	0.109947	-0.00783513	0.203723	0.166656	0.109554	-0.00660267	0.0177113	0.0649919	-0.0796076	0.0434818	-0.145656	0.10747	-0.0581353	0.318024	0.244882	1	0.150319	0.245221	0.189563	0.255419	0.34561	0.292165	-0.0353473		0	0	0
sCD163	0.0272413	-0.040376	0.0291641	0.00113429	0.167761	0.0556499	0.242078	-0.112499	0.242078	0.132738	0.0813829	0.309258	0.197984	0.186018	0.139191	-0.0989969	-0.20535	-0.181273	-0.0351632	-0.0349117	-0.156168	0.201021	-0.137283	-0.157197	0.0849627	0.228167	-0.0109155	-0.141251	0.185192	-0.087926	-0.0641941	-0.0947552	-0.0129626	0.353458	0.145493	0.182511	0.173145	0.150319	1	0.231934	0.0239947	0.39687	0.432565	0.278698	-0.168205		0	0	0
sICAM1	0.152565	0.0707649	0.0923043	0.100859	0.179096	0.0188055	0.236466	-0.00415031	0.138715	0.105565	0.0814822	0.199498	0.201725	0.0699858	0.00641336	0.0289753	-0.000707509	-0.0190554	-0.0712048	0.133235	-0.0277488	0.193344	0.0377756	-0.0101727	0.25442	0.0909568	0.1195	-0.0606194	0.129982	0.0440172	0.100739	0.0315661	0.0256837	0.196745	0.217055	0.306317	0.195701	0.245221	0.231934	1	0.327558	0.184302	0.309581	0.369519	0.00161272		0	0	0
SPP1	-0.0626548	-0.127815	0.00799837	-0.0465399	0.0635529	-0.187335	0.10251	-0.154909	0.519554	-0.203709	-0.109525	-0.0221732	-0.0491075	-0.19576	0.0777053	-0.058217	-0.0534085	-0.0705942	-0.129897	0.573405	-0.157695	0.268852	-0.137394	-0.093449	0.203043	-0.002121	0.136123	0.021586	0.111809	-0.028452	0.174639	0.568486	0.0900925	0.238672	0.117415	0.559112	0.12699	0.189563	0.0239947	0.327558	1	0.205009	0.215239	0.240452	-0.162345		4	0	4
sTNFRSF1A	0.163151	0.0226045	0.162651	0.0245373	0.271699	0.0808553	0.357115	-0.025073	0.357401	0.0927374	0.0871817	0.314703	0.306906	0.163981	0.329698	-0.0958349	-0.24101	-0.146904	-0.0145845	-0.0459421	-0.192024	0.384377	-0.0973963	0.0240878	0.408271	0.363686	0.0152301	-0.225792	0.22628	-0.175361	0.192067	-0.034156	0.183682	0.321252	0.283796	0.230087	0.352817	0.255419	0.39687	0.184302	0.205009	1	0.634067	0.263997	-0.252516		1	0	1
sTNFRSF1B	0.279005	0.00908517	0.121645	-0.103425	0.238346	0.0390641	0.423254	-0.0799793	0.443077	0.0672024	-0.00330105	0.471806	0.39775	0.214298	0.149789	0.109426	-0.0489857	0.0555789	0.0681031	0.0542725	0.0264584	0.417974	-0.000572269	-0.0324714	0.365216	0.354041	0.263171	-0.0178679	0.351986	0.0814282	-0.0476737	0.0606643	0.146492	0.350613	0.290272	0.316921	0.338355	0.34561	0.432565	0.309581	0.215239	0.634067	1	0.404339	-0.0543577		1	0	1
sVCAM1	0.0647484	-0.0133517	0.143924	0.0583692	0.120924	0.102803	0.192053	0.111435	0.249917	0.0792656	0.0845253	0.264924	0.204413	0.123895	0.066935	0.0240817	-0.0578684	-0.0450575	-0.0473253	0.0613985	-0.007989	0.0485397	0.169321	-0.0674063	0.0199537	0.0918689	0.18738	-0.0579284	0.0950622	0.0523936	0.0588035	0.0341252	-0.0958563	0.276416	0.201253	0.239873	0.130247	0.292165	0.278698	0.369519	0.240452	0.263997	0.404339	1	0.082118		0	0	0
TNFα	0.059992	0.122544	-0.00189172	-0.0759651	-0.143024	-0.0413087	-0.119919	0.0813369	-0.176065	-0.0327591	-0.0843866	-0.0464757	-0.0918685	-0.0422972	0.0223764	0.598197	0.574943	0.699409	0.148835	-0.119642	0.630543	-0.0896575	0.561072	-0.0104205	0.054567	0.0678843	0.533122	0.556791	-0.138247	0.679639	0.0455661	-0.1374	-0.132425	-0.0921869	-0.0690473	-0.0855857	-0.1089	-0.0353473	-0.168205	0.00161272	-0.162345	-0.252516	-0.0543577	0.082118	1		8	0	8
																																										Values >0.4			196
																																										Values >0.7			26
																																										Values >0.8			6
																																										Values <-0.4			0

## Sheet: Supplementary Table S6
Supplementary Table S6. Values associated with Figure S11. Postpartum Spearman correlation p-values and Spearman r-values.
Postpartum
p-value	CCL2	CCL3	CCL4	CCL5	CCL11	CCL17	CCL20	CRP	CST3	CXCL1	CXCL5	CXCL9	CXCL10	CXCL11	CXCL13	GM-CSF	IFN-α-2	IFN-y	IFNλ1	IGFBP4	IL-1β	IL-1RN	IL-2	IL-4	IL-6	IL-8	IL-10	IL-15	IL-18	L-VEGF	MB	MMP-2	MMP-9	MPO	NGAL	S100A8/A9	SAA	sCD14	sCD163	sICAM1	SPP1	sTNFRSF1A	sTNFRSF1B	sVCAM1	TNFα		0.05 in scientific	0.01 in scientific
CCL2		0.960742	0.00503747	0.321382	0.00148729	0.0630308	0.482248	0.830599	0.857966	0.0914531	0.0357183	0.753919	0.21631	0.711172	0.443548	0.615562	0.762666	0.417088	0.148723	0.00407044	0.770653	0.373016	0.301474	0.752733	0.594489	0.00124981	0.386606	0.747492	0.0518328	0.951181	0.850292	0.0826311	0.99914	0.416643	0.408911	0.878868	0.559587	0.100573	0.766922	0.624915	0.0449851	0.0384297	0.0170162	0.220638	0.78242		0.05	0.01
CCL3	0.960742		0.515899	0.0239002	0.542511	0.2728	0.141815	0.479606	0.0211012	0.680425	0.587992	0.401802	0.795042	0.225348	0.96119	0.00163789	0.0293286	0.0656994	0.10307	0.370059	0.0281535	0.0929137	0.0108902	0.540489	0.015783	0.261174	0.0247466	0.0133573	0.324923	0.109254	0.00459161	0.148218	0.740378	0.667111	0.781255	0.930061	0.135238	0.54675	0.988197	0.89781	0.999211	0.657931	0.995311	0.0940882	0.0183927
CCL4	0.00503747	0.515899		0.30038	0.145945	0.00834414	0.174318	0.539153	0.577222	0.000539433	0.000176581	0.404987	0.146121	0.27636	0.641269	0.0549764	0.271901	0.0614886	0.757801	0.951543	0.0328412	0.000513309	0.695357	0.228524	0.181482	4.05752e-05	0.0237587	0.90899	0.0203988	0.196891	0.349839	0.36512	0.000388181	1.92209e-06	4.15711e-05	0.430949	0.233148	0.352326	0.803527	0.45222	0.16019	0.773607	0.960932	0.497718	0.220523
CCL5	0.321382	0.0239002	0.30038		0.215648	0.0340686	0.0265175	0.27199	0.592835	0.0107995	0.00450914	0.905566	0.292067	0.111893	0.42858	0.0132536	0.0561475	0.142293	0.0121292	0.851555	0.00498903	0.885944	0.00800069	0.737142	0.0221041	0.334172	0.0175116	0.00412583	0.233242	0.818168	0.852591	0.295822	0.935716	0.26536	0.315151	0.399586	0.0400253	0.410911	0.206697	0.811703	0.48803	0.945549	0.384364	0.209806	0.0246739
CCL11	0.00148729	0.542511	0.145945	0.215648		0.381403	0.00127804	0.224606	0.91458	0.775496	0.345952	0.858754	0.967263	0.545899	0.118514	0.0166389	0.0218609	0.063556	0.14363	0.525044	0.085725	0.58782	0.00161486	0.435	0.000774856	0.866234	0.0575069	0.0299592	0.507959	0.128787	0.82238	0.12727	0.587665	0.286159	0.347463	0.86831	0.834988	0.395491	0.272904	0.8225	0.707502	0.191396	0.631399	0.950084	0.00868328
CCL17	0.0630308	0.2728	0.00834414	0.0340686	0.381403		0.010797	0.996252	0.573864	2.28462e-16	1.3053e-10	0.534963	0.555485	0.000197657	0.11227	0.424425	0.413065	0.578886	0.928068	0.954745	0.309469	0.00147598	0.733651	0.62044	0.552785	0.00254391	0.56871	0.385623	0.157739	0.011216	0.852105	0.751712	0.000605545	7.06506e-07	1.11671e-05	0.231425	0.813402	0.555791	0.638126	0.0882436	0.135518	0.151657	0.711842	0.548985	0.710158
CCL20	0.482248	0.141815	0.174318	0.0265175	0.00127804	0.010797		0.566678	0.786437	0.0206185	0.273833	0.000606497	4.80825e-05	0.0861268	0.965125	0.0951403	0.343584	0.578432	0.813999	0.727954	0.43585	0.106899	0.690172	0.277803	0.958351	0.0138393	0.630089	0.462297	0.0424638	0.8484	0.522979	0.636759	0.0944147	0.0165796	0.0757936	0.58604	0.150003	0.00139745	0.85606	0.0670209	0.807429	0.205203	0.0200836	0.995515	0.769053
CRP	0.830599	0.479606	0.539153	0.27199	0.224606	0.996252	0.566678		0.00194494	0.273699	0.0245829	0.0289297	0.0185412	0.306941	0.456874	0.471653	0.468253	0.357128	0.486886	0.0032582	0.83889	0.684585	0.981333	0.844365	0.302424	0.337971	0.835163	0.663827	0.0452176	0.253619	0.0439485	0.0847469	0.0484139	0.063722	0.0159574	7.74191e-07	7.99544e-09	0.00584372	0.000292962	0.0944796	0.0328337	0.00243781	0.019916	6.77128e-05	0.3848
CST3	0.857966	0.0211012	0.577222	0.592835	0.91458	0.573864	0.786437	0.00194494		0.534862	0.707961	0.0236346	0.0722442	0.00176216	0.168354	0.246431	0.219706	0.0312542	0.207266	8.61199e-07	0.476778	0.334628	0.303526	0.693597	0.852937	0.0886229	0.0826192	0.0377988	0.0322871	0.384335	1.20527e-11	2.38321e-07	0.0799259	0.0113909	0.0036054	1.03513e-06	0.0696751	0.000493453	0.299032	0.0367376	3.61667e-07	0.000452916	0.00322727	3.61882e-08	0.107714
CXCL1	0.0914531	0.680425	0.000539433	0.0107995	0.775496	2.28462e-16	0.0206185	0.273699	0.534862		2.18605e-19	0.312268	0.564114	1.6543e-07	0.188378	0.743856	0.405263	0.544795	0.169723	0.70315	0.17718	0.000218829	0.37148	0.241858	0.332618	0.000164667	0.342207	0.16049	0.0235752	0.00229516	0.688787	0.783876	0.00188798	3.0212e-08	5.99957e-07	0.120163	0.981755	0.0673952	0.383572	0.105526	0.206906	0.535962	0.244929	0.15481	0.181932
CXCL5	0.0357183	0.587992	0.000176581	0.00450914	0.345952	1.3053e-10	0.273833	0.0245829	0.707961	2.18605e-19		0.763834	0.400478	1.42738e-06	0.0477091	0.447715	0.65338	0.742578	0.0423078	0.354434	0.203396	0.00115175	0.0990385	0.271816	0.427226	0.00505939	0.376726	0.12898	0.412748	0.00111797	0.815315	0.763389	0.0359589	0.000258588	0.00125872	0.188186	0.449338	0.122874	0.192113	0.169478	0.248926	0.700736	0.137045	0.342075	0.19883
CXCL9	0.753919	0.401802	0.404987	0.905566	0.858754	0.534963	0.000606497	0.0289297	0.0236346	0.312268	0.763834		2.36976e-19	0.000919024	0.135568	0.5815	0.33414	0.56177	0.763393	0.127523	0.822756	0.17965	0.210891	0.341816	0.881757	0.191117	0.947675	0.614212	4.89461e-06	0.65477	0.0868093	0.145679	0.791953	0.0419312	0.157739	0.244502	0.166005	2.27512e-05	0.03982	0.60614	0.0252259	0.222804	0.000310538	0.0150798	0.543996
CXCL10	0.21631	0.795042	0.146121	0.292067	0.967263	0.555485	4.80825e-05	0.0185412	0.0722442	0.564114	0.400478	2.36976e-19		0.00601736	0.0556614	0.31621	0.795025	0.720146	0.497387	0.0965754	0.948428	0.0876746	0.638442	0.634925	0.774818	0.0684651	0.919652	0.712743	1.34508e-05	0.344526	0.0975282	0.44836	0.745734	0.225611	0.334083	0.229357	0.319757	3.99949e-08	0.0580872	0.927174	0.0201536	0.498566	0.000972168	0.000796744	0.319529
CXCL11	0.711172	0.225348	0.27636	0.111893	0.545899	0.000197657	0.0861268	0.306941	0.00176216	1.6543e-07	1.42738e-06	0.000919024	0.00601736		0.178264	0.822682	0.775555	0.774657	0.739967	0.131334	0.959575	0.000820008	0.50883	0.739599	0.745672	0.0143306	0.479515	0.763622	0.0264566	0.00125618	0.25072	0.0181738	0.0940127	5.29077e-05	0.00138724	0.520084	0.822141	0.56585	0.338981	0.571657	0.293527	0.00795763	0.156843	0.740203	0.663475
CXCL13	0.443548	0.96119	0.641269	0.42858	0.118514	0.11227	0.965125	0.456874	0.168354	0.188378	0.0477091	0.135568	0.0556614	0.178264		0.834716	0.599944	0.91622	0.216903	0.0113974	0.98264	0.124261	0.694743	0.000190712	0.702952	0.465538	0.966904	0.660577	0.0102687	0.110433	0.528102	0.0508394	0.52535	0.143259	0.228867	0.181886	0.665225	0.595367	0.554528	0.694401	0.0133148	0.153752	0.139123	0.469879	0.931376
GM-CSF	0.615562	0.00163789	0.0549764	0.0132536	0.0166389	0.424425	0.0951403	0.471653	0.246431	0.743856	0.447715	0.5815	0.31621	0.822682	0.834716		2.32896e-15	2.32005e-19	0.0223362	0.618679	5.86441e-18	0.00581336	1.35343e-08	0.594356	3.0606e-12	0.14588	9.23799e-17	1.41879e-16	0.775892	5.89323e-05	0.0874978	0.214498	0.329881	0.12955	0.443445	0.454407	0.0231306	0.51469	0.834373	0.667021	0.103335	0.217418	0.606251	0.693616	7.16076e-21
IFN-α-2	0.762666	0.0293286	0.271901	0.0561475	0.0218609	0.413065	0.343584	0.468253	0.219706	0.405263	0.65338	0.33414	0.795025	0.775555	0.599944	2.32896e-15		3.00695e-24	0.0016943	0.96414	2.91736e-15	0.000102112	3.04164e-07	0.263009	6.68666e-15	0.182759	2.18617e-18	4.96124e-27	0.753739	0.000194671	0.280088	0.889719	0.491126	0.247513	0.535661	0.390356	0.812458	0.99548	0.801714	0.397766	0.319845	0.112924	0.813492	0.994672	5.25479e-13
IFN-y	0.417088	0.0656994	0.0614886	0.142293	0.063556	0.578886	0.578432	0.357128	0.0312542	0.544795	0.742578	0.56177	0.720146	0.774657	0.91622	2.32005e-19	3.00695e-24		0.00406673	0.405455	1.26482e-23	0.000671247	9.46211e-09	0.532845	8.83353e-12	0.0641442	2.55032e-30	1.991e-29	0.448787	1.09093e-05	0.105752	0.738507	0.352676	0.261764	0.705156	0.448843	0.606575	0.966937	0.70444	0.241273	0.0151608	0.139943	0.966056	0.770737	1.47171e-21
IFN-λ-1	0.148723	0.10307	0.757801	0.0121292	0.14363	0.928068	0.813999	0.486886	0.207266	0.169723	0.0423078	0.763393	0.497387	0.739967	0.216903	0.0223362	0.0016943	0.00406673		0.205625	0.000635909	0.102535	0.0305849	0.977645	0.023449	0.641276	0.00739152	0.00805931	0.429444	0.634454	0.311263	0.328638	0.0577212	0.0525684	0.108281	0.0928774	0.211982	0.444055	0.145995	0.891766	0.30671	0.573722	0.0651925	0.309778	0.0166639
IGFBP4	0.00407044	0.370059	0.951543	0.851555	0.525044	0.954745	0.727954	0.0032582	8.61199e-07	0.70315	0.354434	0.127523	0.0965754	0.131334	0.0113974	0.618679	0.96414	0.405455	0.205625		0.441348	0.713469	0.786152	0.17259	0.581337	0.706682	0.988802	0.742647	0.421192	0.284441	6.54443e-06	1.07072e-08	0.0955087	0.145182	0.0243785	6.27549e-07	0.0176825	0.0367166	0.13173	0.164289	3.00659e-11	0.450896	0.501343	0.00790863	0.905004
IL-1β	0.770653	0.0281535	0.0328412	0.00498903	0.085725	0.309469	0.43585	0.83889	0.476778	0.17718	0.203396	0.822756	0.948428	0.959575	0.98264	5.86441e-18	2.91736e-15	1.26482e-23	0.000635909	0.441348		1.20371e-05	1.10222e-08	0.582975	1.97352e-12	0.0395216	1.46889e-19	6.44621e-18	0.404579	2.79105e-06	0.555392	0.541148	0.0200712	0.0557518	0.183184	0.0963761	0.268566	0.276062	0.808766	0.239995	0.0529559	0.711607	0.334872	0.834759	8.65323e-21
IL-1RN	0.373016	0.0929137	0.000513309	0.885944	0.58782	0.00147598	0.106899	0.684585	0.334628	0.000218829	0.00115175	0.17965	0.0876746	0.000820008	0.124261	0.00581336	0.000102112	0.000671247	0.102535	0.713469	1.20371e-05		0.110783	0.609425	0.000781178	3.71282e-08	0.00305094	0.00355778	0.0014106	1.62938e-09	0.656929	0.894048	9.46518e-12	1.28099e-11	2.27845e-11	0.1739	0.683793	0.326987	0.616517	0.00812501	0.148055	0.050709	0.395558	0.893961	0.00241428
IL-2	0.301474	0.0108902	0.695357	0.00800069	0.00161486	0.733651	0.690172	0.981333	0.303526	0.37148	0.0990385	0.210891	0.638442	0.50883	0.694743	1.35343e-08	3.04164e-07	9.46211e-09	0.0305849	0.786152	1.10222e-08	0.110783		0.806124	3.8605e-10	0.520461	8.75457e-08	6.52371e-09	0.749793	0.000200077	0.747257	0.941497	0.684993	0.865509	0.876917	0.659171	0.12639	0.73422	0.476996	0.78167	0.518311	0.751702	0.523407	0.882124	2.29092e-11
IL-4	0.752733	0.540489	0.228524	0.737142	0.435	0.62044	0.277803	0.844365	0.693597	0.241858	0.271816	0.341816	0.634925	0.739599	0.000190712	0.594356	0.263009	0.532845	0.977645	0.17259	0.582975	0.609425	0.806124		0.166618	0.577873	0.363455	0.312526	0.268974	0.878022	0.915419	0.698034	0.299214	0.888544	0.711912	0.0483667	0.410221	0.290153	0.444217	0.806142	0.271655	0.410864	0.493015	0.639733	0.375496
IL-6	0.594489	0.015783	0.181482	0.0221041	0.000774856	0.552785	0.958351	0.302424	0.852937	0.332618	0.427226	0.881757	0.774818	0.745672	0.702952	3.0606e-12	6.68666e-15	8.83353e-12	0.023449	0.581337	1.97352e-12	0.000781178	3.8605e-10	0.166618		0.0158203	6.00046e-11	2.09195e-11	0.780643	4.3375e-05	0.739052	0.487564	0.321443	0.181698	0.57571	0.0243899	0.0589674	0.174238	0.906205	0.198264	0.827505	0.389666	0.509135	0.746611	4.83264e-12
IL-8	0.00124981	0.261174	4.05752e-05	0.334172	0.866234	0.00254391	0.0138393	0.337971	0.0886229	0.000164667	0.00505939	0.191117	0.0684651	0.0143306	0.465538	0.14588	0.182759	0.0641442	0.641276	0.706682	0.0395216	3.71282e-08	0.520461	0.577873	0.0158203		0.0668377	0.3252	0.0133942	0.000720633	0.185533	0.166348	1.54261e-07	5.24579e-10	7.34073e-08	0.0758776	0.58659	0.0554381	0.353383	0.312162	0.121846	0.0932113	0.148905	0.899492	0.0286342
IL-10	0.386606	0.0247466	0.0237587	0.0175116	0.0575069	0.56871	0.630089	0.835163	0.0826192	0.342207	0.376726	0.947675	0.919652	0.479515	0.966904	9.23799e-17	2.18617e-18	2.55032e-30	0.00739152	0.988802	1.46889e-19	0.00305094	8.75457e-08	0.363455	6.00046e-11	0.0668377		1.04066e-21	0.739007	0.000309943	0.293398	0.555464	0.277937	0.121696	0.461698	0.177264	0.174076	0.483404	0.749952	0.951605	0.0804443	0.477236	0.265373	0.484341	5.18273e-19
IL-15	0.747492	0.0133573	0.90899	0.00412583	0.0299592	0.385623	0.462297	0.663827	0.0377988	0.16049	0.12898	0.614212	0.712743	0.763622	0.660577	1.41879e-16	4.96124e-27	1.991e-29	0.00805931	0.742647	6.44621e-18	0.00355778	6.52371e-09	0.312526	2.09195e-11	0.3252	1.04066e-21		0.333596	0.000199677	0.190517	0.559315	0.384963	0.509691	0.708838	0.751863	0.487736	0.915288	0.950732	0.435322	0.108207	0.130686	0.787683	0.694074	1.80301e-20
IL-18	0.0518328	0.324923	0.0203988	0.233242	0.507959	0.157739	0.0424638	0.0452176	0.0322871	0.0235752	0.412748	4.89461e-06	1.34508e-05	0.0264566	0.0102687	0.775892	0.753739	0.448787	0.429444	0.421192	0.404579	0.0014106	0.749793	0.268974	0.780643	0.0133942	0.739007	0.333596		0.0949454	0.0431189	0.63321	0.0232743	0.0010713	0.00152401	0.436238	0.0711757	0.000562428	0.0345517	0.552389	0.866624	0.000129164	3.79309e-06	0.0462023	0.560053
L-VEGF	0.951181	0.109254	0.196891	0.818168	0.128787	0.011216	0.8484	0.253619	0.384335	0.00229516	0.00111797	0.65477	0.344526	0.00125618	0.110433	5.89323e-05	0.000194671	1.09093e-05	0.634454	0.284441	2.79105e-06	1.62938e-09	0.000200077	0.878022	4.3375e-05	0.000720633	0.000309943	0.000199677	0.0949454		0.104461	0.775915	0.00143907	7.33009e-05	0.000462874	0.796663	0.650543	0.318592	0.264675	0.754179	0.00161037	0.420747	0.465749	0.13857	4.45067e-06
MB	0.850292	0.00459161	0.349839	0.852591	0.82238	0.852105	0.522979	0.0439485	1.20527e-11	0.688787	0.815315	0.0868093	0.0975282	0.25072	0.528102	0.0874978	0.280088	0.105752	0.311263	6.54443e-06	0.555392	0.656929	0.747257	0.915419	0.739052	0.185533	0.293398	0.190517	0.0431189	0.104461		7.03279e-05	0.492235	0.231586	0.0443345	0.000990002	0.0137701	0.00207967	0.995515	0.213954	1.9855e-05	0.0640507	0.0688167	3.7089e-05	0.170804
MMP-2	0.0826311	0.148218	0.36512	0.295822	0.12727	0.751712	0.636759	0.0847469	2.38321e-07	0.783876	0.763389	0.145679	0.44836	0.0181738	0.0508394	0.214498	0.889719	0.738507	0.328638	1.07072e-08	0.541148	0.894048	0.941497	0.698034	0.487564	0.166348	0.555464	0.559315	0.63321	0.775915	7.03279e-05		0.342262	0.0204038	0.0232581	4.83772e-05	0.170571	0.563657	0.0944648	0.979464	2.30765e-07	0.470002	0.419336	0.0157916	0.969683
MMP-9	0.99914	0.740378	0.000388181	0.935716	0.587665	0.000605545	0.0944147	0.0484139	0.0799259	0.00188798	0.0359589	0.791953	0.745734	0.0940127	0.52535	0.329881	0.491126	0.352676	0.0577212	0.0955087	0.0200712	9.46518e-12	0.684993	0.299214	0.321443	1.54261e-07	0.277937	0.384963	0.0232743	0.00143907	0.492235	0.342262		1.55372e-17	3.09278e-24	0.0311078	0.126251	0.193408	0.649098	0.126797	0.103255	0.0922606	0.885426	0.914519	0.0562948
MPO	0.416643	0.667111	1.92209e-06	0.26536	0.286159	7.06506e-07	0.0165796	0.063722	0.0113909	3.0212e-08	0.000258588	0.0419312	0.225611	5.29077e-05	0.143259	0.12955	0.247513	0.261764	0.0525684	0.145182	0.0557518	1.28099e-11	0.865509	0.888544	0.181698	5.24579e-10	0.121696	0.509691	0.0010713	7.33009e-05	0.231586	0.0204038	1.55372e-17		9.82955e-39	0.0348344	0.0370556	0.221996	0.402193	0.235193	0.265932	0.0332074	0.363122	0.701777	0.0543829
NGAL	0.408911	0.781255	4.15711e-05	0.315151	0.347463	1.11671e-05	0.0757936	0.0159574	0.0036054	5.99957e-07	0.00125872	0.157739	0.334083	0.00138724	0.228867	0.443445	0.535661	0.705156	0.108281	0.0243785	0.183184	2.27845e-11	0.876917	0.711912	0.57571	7.34073e-08	0.461698	0.708838	0.00152401	0.000462874	0.0443345	0.0232581	3.09278e-24	9.82955e-39		0.00399891	0.0339098	0.0887963	0.241433	0.0798047	0.604954	0.0222739	0.469911	0.294815	0.159952
S100A8/A9	0.878868	0.930061	0.430949	0.399586	0.86831	0.231425	0.58604	7.74191e-07	1.03513e-06	0.120163	0.188186	0.244502	0.229357	0.520084	0.181886	0.454407	0.390356	0.448843	0.0928774	6.27549e-07	0.0963761	0.1739	0.659171	0.0483667	0.0243899	0.0758776	0.177264	0.751863	0.436238	0.796663	0.000990002	4.83772e-05	0.0311078	0.0348344	0.00399891		2.80285e-05	0.00667917	0.100055	0.016862	4.24441e-06	0.00391309	0.230113	0.000587845	0.139003
SAA	0.559587	0.135238	0.233148	0.0400253	0.834988	0.813402	0.150003	7.99544e-09	0.0696751	0.981755	0.449338	0.166005	0.319757	0.822141	0.665225	0.0231306	0.812458	0.606575	0.211982	0.0176825	0.268566	0.683793	0.12639	0.410221	0.0589674	0.58659	0.174076	0.487736	0.0711757	0.650543	0.0137701	0.170571	0.126251	0.0370556	0.0339098	2.80285e-05		0.331104	0.0635248	0.344446	0.0466573	0.0386186	0.212303	0.529992	0.0577874
sCD14	0.100573	0.54675	0.352326	0.410911	0.395491	0.555791	0.00139745	0.00584372	0.000493453	0.0673952	0.122874	2.27512e-05	3.99949e-08	0.56585	0.595367	0.51469	0.99548	0.966937	0.444055	0.0367166	0.276062	0.326987	0.73422	0.290153	0.174238	0.0554381	0.483404	0.915288	0.000562428	0.318592	0.00207967	0.563657	0.193408	0.221996	0.0887963	0.00667917	0.331104		0.00805034	0.0652734	0.0214975	0.00490328	4.89851e-07	7.53044e-07	0.876705
sCD163	0.766922	0.988197	0.803527	0.206697	0.272904	0.638126	0.85606	0.000292962	0.299032	0.383572	0.192113	0.03982	0.0580872	0.338981	0.554528	0.834373	0.801714	0.70444	0.145995	0.13173	0.808766	0.616517	0.476996	0.444217	0.906205	0.353383	0.749952	0.950732	0.0345517	0.264675	0.995515	0.0944648	0.649098	0.402193	0.241433	0.100055	0.0635248	0.00805034		0.0125075	0.295956	0.0229587	0.00155975	0.00342282	0.395788
sICAM1	0.624915	0.89781	0.45222	0.811703	0.8225	0.0882436	0.0670209	0.0944796	0.0367376	0.105526	0.169478	0.60614	0.927174	0.571657	0.694401	0.667021	0.397766	0.241273	0.891766	0.164289	0.239995	0.00812501	0.78167	0.806142	0.198264	0.312162	0.951605	0.435322	0.552389	0.754179	0.213954	0.979464	0.126797	0.235193	0.0798047	0.016862	0.344446	0.0652734	0.0125075		0.28997	0.126313	0.220955	0.00127886	0.176027
SPP1	0.0449851	0.999211	0.16019	0.48803	0.707502	0.135518	0.807429	0.0328337	3.61667e-07	0.206906	0.248926	0.0252259	0.0201536	0.293527	0.0133148	0.103335	0.319845	0.0151608	0.30671	3.00659e-11	0.0529559	0.148055	0.518311	0.271655	0.827505	0.121846	0.0804443	0.108207	0.866624	0.00161037	1.9855e-05	2.30765e-07	0.103255	0.265932	0.604954	4.24441e-06	0.0466573	0.0214975	0.295956	0.28997		0.498426	0.630384	0.000238459	0.0275759
sTNFRSF1A	0.0384297	0.657931	0.773607	0.945549	0.191396	0.151657	0.205203	0.00243781	0.000452916	0.535962	0.700736	0.222804	0.498566	0.00795763	0.153752	0.217418	0.112924	0.139943	0.573722	0.450896	0.711607	0.050709	0.751702	0.410864	0.389666	0.0932113	0.477236	0.130686	0.000129164	0.420747	0.0640507	0.470002	0.0922606	0.0332074	0.0222739	0.00391309	0.0386186	0.00490328	0.0229587	0.126313	0.498426		5.53637e-08	0.088716	0.742982
sTNFRSF1B	0.0170162	0.995311	0.960932	0.384364	0.631399	0.711842	0.0200836	0.019916	0.00322727	0.244929	0.137045	0.000310538	0.000972168	0.156843	0.139123	0.606251	0.813492	0.966056	0.0651925	0.501343	0.334872	0.395558	0.523407	0.493015	0.509135	0.148905	0.265373	0.787683	3.79309e-06	0.465749	0.0688167	0.419336	0.885426	0.363122	0.469911	0.230113	0.212303	4.89851e-07	0.00155975	0.220955	0.630384	5.53637e-08		0.00030092	0.923185
sVCAM1	0.220638	0.0940882	0.497718	0.209806	0.950084	0.548985	0.995515	6.77128e-05	3.61882e-08	0.15481	0.342075	0.0150798	0.000796744	0.740203	0.469879	0.693616	0.994672	0.770737	0.309778	0.00790863	0.834759	0.893961	0.882124	0.639733	0.746611	0.899492	0.484341	0.694074	0.0462023	0.13857	3.7089e-05	0.0157916	0.914519	0.701777	0.294815	0.000587845	0.529992	7.53044e-07	0.00342282	0.00127886	0.000238459	0.088716	0.00030092		0.60562
TNFα	0.78242	0.0183927	0.220523	0.0246739	0.00868328	0.710158	0.769053	0.3848	0.107714	0.181932	0.19883	0.543996	0.319529	0.663475	0.931376	7.16076e-21	5.25479e-13	1.47171e-21	0.0166639	0.905004	8.65323e-21	0.00241428	2.29092e-11	0.375496	4.83264e-12	0.0286342	5.18273e-19	1.80301e-20	0.560053	4.45067e-06	0.170804	0.969683	0.0562948	0.0543829	0.159952	0.139003	0.0577874	0.876705	0.395788	0.176027	0.0275759	0.742982	0.923185	0.60562
Spearman R	CCL2	CCL3	CCL4	CCL5	CCL11	CCL17	CCL20	CRP	CST3	CXCL1	CXCL5	CXCL9	CXCL10	CXCL11	CXCL13	GM-CSF	IFN-α-2	IFN-y	IFNλ1	IGFBP4	IL-1β	IL-1RN	IL-2	IL-4	IL-6	IL-8	IL-10	IL-15	IL-18	L-VEGF	MB	MMP-2	MMP-9	MPO	NGAL	S100A8/A9	SAA	sCD14	sCD163	sICAM1	SPP1	sTNFRSF1A	sTNFRSF1B	sVCAM1	TNFα		Values >0.5	Values <-0.5	Sum(AU:AV)
CCL2	1	0.00526206	0.293205	0.105711	0.330076	0.196783	0.0750143	-0.0228672	0.0191301	0.17897	0.221708	-0.0335024	0.1316	-0.039569	0.0822436	-0.053643	0.0322745	0.0865875	-0.153459	-0.29999	0.031157	0.0950182	-0.110125	0.0336691	-0.0568632	0.334981	0.0923579	0.0344072	0.205648	0.00654501	0.0201755	-0.183957	-0.000115242	0.0866698	0.0881104	0.0162916	-0.0623127	0.175188	0.0318611	0.0522291	-0.21188	0.218631	0.252411	0.130379	-0.0295168		0	0	0
CCL3	0.00526206	1	0.0693694	-0.237986	0.0650374	-0.116833	0.156084	-0.0754662	-0.242835	-0.0440105	-0.0578663	-0.0894489	-0.0277648	-0.12907	-0.00523192	0.327322	0.22982	0.194862	0.172953	-0.0956047	0.231472	0.178182	0.267229	0.0653629	0.253813	0.119687	0.236615	0.259927	-0.104944	0.169964	-0.296175	-0.153648	0.0354116	-0.0459567	-0.0296788	0.00938249	0.158675	0.0647274	0.00159057	0.0137288	0.000105769	-0.0473074	-0.000631867	-0.177555	0.248084		0	0	0
CCL4	0.293205	0.0693694	1	0.110373	0.154503	0.276473	0.144461	-0.0655781	0.0595402	0.357613	0.385329	0.0888475	0.154437	0.115975	0.0500648	0.203013	0.11705	0.197924	0.0329569	0.00649639	0.225195	0.358899	0.0418446	0.128198	0.142119	0.418442	0.238219	0.01222	0.244138	0.1373	0.099695	0.0965909	0.36604	0.477732	0.417923	0.0840448	0.126944	0.0997531	-0.0267446	0.0802318	-0.149296	0.0307446	0.00526676	0.0723946	0.130412		0	0	0
CCL5	0.105711	-0.237986	0.110373	1	0.131788	0.223677	0.233871	-0.117029	0.0571182	0.267524	0.296752	0.0126818	0.112277	0.168728	-0.0849612	-0.260209	-0.202063	-0.1559	-0.2634	0.0200034	-0.293516	-0.0153332	-0.277905	0.0358696	-0.241038	0.102967	-0.249935	-0.299565	-0.126918	-0.0245736	-0.0198621	0.111412	0.00862219	0.118649	0.107073	-0.089869	-0.216904	0.0882399	-0.135142	0.0254634	-0.0740301	0.00730112	-0.0933253	-0.133467	-0.236731		0	0	0
CCL11	0.330076	0.0650374	0.154503	0.131788	1	0.0933696	0.334355	-0.129275	-0.0114664	0.0304811	0.100498	0.0190229	-0.00438745	-0.0644936	0.166667	-0.25185	-0.241467	-0.1964	-0.155385	-0.0678685	-0.182162	-0.0578929	-0.327728	0.0833107	-0.348063	-0.0180058	-0.20098	-0.228956	0.0706836	-0.161311	-0.0239947	-0.161945	-0.0579169	-0.113652	-0.100185	-0.0177238	-0.0222661	0.0911692	-0.117476	0.0239783	-0.0400955	0.138986	0.0515492	-0.00669218	-0.275109		0	0	0
CCL17	0.196783	-0.116833	0.276473	0.223677	0.0933696	1	0.267532	-0.00050212	0.060065	0.732576	0.613335	0.0662551	0.0629635	0.38264	0.169511	-0.0852355	-0.0873346	-0.0592807	-0.00965055	0.00606659	-0.10833	0.330293	-0.0363644	-0.0529044	-0.0633933	0.314418	-0.0608734	-0.0925484	0.150167	0.266186	-0.0199284	-0.0338127	0.354597	0.494999	0.444886	-0.127409	-0.0252295	-0.0632769	0.0505365	0.180738	-0.158563	0.152371	-0.0397004	-0.0639997	-0.0397143		2	0	2
CCL20	0.0750143	0.156084	0.144461	0.233871	0.334355	0.267532	1	0.061193	0.0289584	0.243727	0.116583	0.354556	0.414792	0.181933	0.00470109	-0.176998	-0.10099	-0.0593514	-0.0251473	0.0371735	-0.0831571	0.171086	0.0425948	-0.115629	-0.00558284	0.25864	-0.0514508	-0.0784604	0.214373	0.0204335	-0.0682062	-0.0504515	0.177381	0.251983	0.188123	0.0581686	0.152982	0.333644	-0.0195014	0.193934	0.0260527	0.134813	0.246103	0.0006009	-0.0313806		0	0	0
CRP	-0.0228672	-0.0754662	-0.0655781	-0.117029	-0.129275	-0.00050212	0.061193	1	0.322353	-0.116615	-0.236877	0.230374	0.24778	-0.108894	0.0798672	0.0768345	-0.0774232	-0.0982041	0.0742243	0.30691	0.0217324	0.0434053	-0.00250125	-0.0209843	0.10991	0.102165	-0.0222422	-0.046439	0.211656	-0.121588	0.21289	0.182724	0.208669	0.196279	0.253406	0.49346	0.562399	0.289974	0.375061	0.177347	0.225205	0.315691	0.246425	0.407301	0.0927082		1	0	1
CST3	0.0191301	-0.242835	0.0595402	0.0571182	-0.0114664	0.060065	0.0289584	0.322353	1	0.0662716	0.0400296	0.238424	0.190405	0.325217	-0.1473	-0.123433	-0.130641	-0.22723	0.134207	0.491657	-0.0759514	0.10287	-0.109661	-0.042099	-0.0198151	0.180527	-0.183964	-0.219331	0.225896	-0.0927985	0.639165	0.512736	0.185571	0.265638	0.303782	0.48852	0.192114	0.36185	0.111313	0.220529	0.506046	0.362119	0.308887	0.541293	-0.170695		4	0	4
CXCL1	0.17897	-0.0440105	0.357613	0.267524	0.0304811	0.732576	0.243727	-0.116615	0.0662716	1	0.777092	0.107709	0.0615971	0.518476	0.140726	-0.0349202	-0.0887956	-0.0646706	-0.146001	-0.0407211	-0.143517	0.380193	-0.0953225	0.124627	-0.103297	0.386983	-0.101277	-0.14919	0.238523	0.317484	-0.0427954	0.0293142	0.323218	0.543894	0.497732	-0.164997	-0.00244475	-0.194769	-0.0934801	0.17175	-0.134313	0.0660935	-0.124532	-0.15122	-0.141974		4	0	4
CXCL5	0.221708	-0.0578663	0.385329	0.296752	0.100498	0.613335	0.116583	-0.236877	0.0400296	0.777092	1	0.032111	0.0896998	0.482965	0.210492	-0.0810309	-0.0479796	-0.0351007	-0.214531	-0.0987529	-0.135348	0.337257	-0.174978	0.117071	-0.0847231	0.293065	-0.0942862	-0.16123	0.0873935	0.338082	-0.024966	-0.0321732	0.221427	0.376137	0.334782	-0.139988	-0.0807425	-0.164748	-0.139556	0.146084	-0.122789	0.0410687	-0.158853	-0.101305	-0.136714		2	0	2
CXCL9	-0.0335024	-0.0894489	0.0888475	0.0126818	0.0190229	0.0662551	0.354556	0.230374	0.238424	0.107709	0.032111	1	0.776627	0.343458	0.159445	-0.0588736	-0.102974	-0.0619674	0.0321727	0.161839	0.0239431	0.142711	0.133153	0.101359	-0.0159001	0.139073	0.00701561	-0.0538478	0.460707	-0.0477741	0.181545	0.154604	0.0281929	0.214915	0.150167	0.123935	0.147269	0.432807	0.218344	-0.0550768	0.235856	0.129775	0.373613	0.255497	-0.0647988		1	0	1
CXCL10	0.1316	-0.0277648	0.154437	0.112277	-0.00438745	0.0629635	0.414792	0.24778	0.190405	0.0615971	0.0896998	0.776627	1	0.287423	0.203597	-0.10684	-0.0277672	-0.0382856	0.0724501	0.176247	0.00691461	0.181057	0.0502	0.0507259	0.0305756	0.192937	0.0107833	-0.039344	0.441206	-0.100794	0.175753	0.0809162	0.0346552	0.128997	0.102986	0.127971	0.106064	0.542444	0.201656	0.00977091	0.244602	0.0722521	0.343775	0.347316	-0.106114		2	0	2
CXCL11	-0.039569	-0.12907	0.115975	0.168728	-0.0644936	0.38264	0.181933	-0.108894	0.325217	0.518476	0.482965	0.343458	0.287423	1	0.143979	0.0239534	0.0304729	0.0305981	-0.0354699	0.160258	0.00541857	0.346542	0.070539	0.0355219	0.0346639	0.257367	0.0754817	-0.0321406	0.233963	0.334839	0.122328	0.248537	0.177595	0.412718	0.332049	0.0686808	-0.0240277	0.0616763	-0.102537	0.0604108	0.11194	0.278088	0.151345	0.0354365	-0.0464908		1	0	1
CXCL13	0.0822436	-0.00523192	0.0500648	-0.0849612	0.166667	0.169511	0.00470109	0.0798672	-0.1473	0.140726	0.210492	0.159445	0.203597	0.143979	1	0.0224319	0.0563473	0.0113103	0.132182	-0.267093	-0.00233954	0.164149	-0.0421748	0.385533	-0.0409842	0.0783428	0.00446109	0.0471874	0.270789	0.170371	-0.0677568	-0.207673	0.0682084	0.156413	0.128837	-0.142799	0.0464998	0.0573866	-0.0638483	0.0422245	-0.261489	0.152468	0.158937	0.0775847	-0.00925868		0	0	0
GM-CSF	-0.053643	0.327322	0.203013	-0.260209	-0.25185	-0.0852355	-0.176998	0.0768345	-0.123433	-0.0349202	-0.0810309	-0.0588736	-0.10684	0.0239534	0.0224319	1	0.715412	0.776749	0.240632	-0.0531708	0.757209	0.288554	0.555206	0.0568836	0.652999	0.154528	0.738931	0.735942	-0.0304259	0.410362	-0.181157	0.132116	0.10388	0.160994	0.0817923	0.0798456	0.239269	-0.0699688	-0.0224792	0.0459699	-0.172822	-0.131286	-0.0553766	-0.0420963	0.795797		8	0	8
IFN-α-2	0.0322745	0.22982	0.11705	-0.202063	-0.241467	-0.0873346	-0.10099	-0.0774232	-0.130641	-0.0887956	-0.0479796	-0.102974	-0.0277672	0.0304729	0.0563473	0.715412	1	0.8321	0.326349	0.00480627	0.713677	0.398072	0.50884	-0.119231	0.707175	0.141709	0.763382	0.856682	-0.0335276	0.383004	-0.115085	0.0148224	0.0735055	0.123153	0.0661422	0.0916337	0.0253595	0.000609116	-0.0269964	0.090215	-0.106045	-0.168252	0.0253624	0.000713884	0.669792		8	0	8
IFN-y	0.0865875	0.194862	0.197924	-0.1559	-0.1964	-0.0592807	-0.0593514	-0.0982041	-0.22723	-0.0646706	-0.0351007	-0.0619674	-0.0382856	0.0305981	0.0113103	0.776749	0.8321	1	0.300019	-0.0887594	0.825974	0.351884	0.560116	-0.0665984	0.642364	0.195974	0.880819	0.874734	-0.0808403	0.445345	-0.17164	-0.0356763	0.0991125	0.11954	0.0404326	0.0808304	0.0550102	-0.00445667	-0.040769	0.124781	-0.255299	-0.156812	0.00457556	-0.0311454	0.803845		8	0	8
IFNλ1	-0.153459	0.172953	0.0329569	-0.2634	-0.155385	-0.00965055	-0.0251473	0.0742243	0.134207	-0.146001	-0.214531	0.0321727	0.0724501	-0.0354699	0.132182	0.240632	0.326349	0.300019	1	0.134689	0.353311	0.173218	0.228115	-0.0029956	0.238734	0.0497772	0.280583	0.277657	0.0843187	0.0507963	0.107931	0.104146	0.200811	0.20502	0.170425	0.178201	0.132838	0.0821525	0.155364	0.0145456	0.108946	0.0600872	0.196325	0.108261	0.251793		0	0	0
IGFBP4	-0.29999	-0.0956047	0.00649639	0.0200034	-0.0678685	0.00606659	0.0371735	0.30691	0.491657	-0.0407211	-0.0987529	0.161839	0.176247	0.160258	-0.267093	-0.0531708	0.00480627	-0.0887594	0.134689	1	0.0821678	0.0392401	-0.028998	-0.145037	0.0588989	-0.0402132	-0.0015004	-0.0350909	0.0858295	-0.114055	0.455225	0.558429	0.176804	0.154793	0.237206	0.496983	0.24957	0.221793	0.161007	0.147862	0.629535	0.0804663	-0.0721995	0.278298	-0.0127576		2	0	2
IL-1β	0.031157	0.231472	0.225195	-0.293516	-0.182162	-0.10833	-0.0831571	0.0217324	-0.0759514	-0.143517	-0.135348	0.0239431	0.00691461	0.00541857	-0.00233954	0.757209	0.713677	0.825974	0.353311	0.0821678	1	0.443407	0.558032	-0.0586442	0.657282	0.217443	0.779365	0.756607	0.0889244	0.471047	-0.0629784	0.0652567	0.244759	0.202382	0.141573	0.176351	0.117862	0.116711	0.0260174	0.125117	-0.204692	-0.0395066	0.103408	0.0222976	0.794809		8	0	8
IL-1RN	0.0950182	0.178182	0.358899	-0.0153332	-0.0578929	0.330293	0.171086	0.0434053	0.10287	0.380193	0.337257	0.142711	0.181057	0.346542	0.164149	0.288554	0.398072	0.351884	0.173218	0.0392401	0.443407	1	0.169245	-0.0545757	0.347845	0.540922	0.308923	0.304195	0.331577	0.583145	-0.0474552	-0.0142372	0.641656	0.638534	0.632492	0.1446	0.0435205	0.105099	0.053806	0.27738	-0.153709	0.206623	0.0911563	-0.0142489	0.31598		5	0	5
IL-2	-0.110125	0.267229	0.0418446	-0.277905	-0.327728	-0.0363644	0.0425948	-0.00250125	-0.109661	-0.0953225	-0.174978	0.133153	0.0502	0.070539	-0.0421748	0.555206	0.50884	0.560116	0.228115	-0.028998	0.558032	0.169245	1	-0.0262327	0.600749	0.068619	0.528235	0.565133	0.034083	0.382348	0.0344403	0.00784531	-0.0433461	0.0181043	-0.0165559	0.0471246	0.162316	0.0364926	-0.0763502	0.0296211	-0.0689723	-0.0338143	0.0685278	-0.0158504	0.632434		8	0	8
IL-4	0.0336691	0.0653629	0.128198	0.0358696	0.0833107	-0.0529044	-0.115629	-0.0209843	-0.042099	0.124627	0.117071	0.101359	0.0507259	0.0355219	0.385533	0.0568836	-0.119231	-0.0665984	-0.0029956	-0.145037	-0.0586442	-0.0545757	-0.0262327	1	-0.147059	-0.0594387	-0.0969251	-0.107652	0.117762	0.0164061	0.0113534	0.0414582	-0.110638	0.0149813	-0.039463	-0.208711	0.0878651	-0.113366	-0.0821233	-0.0262303	-0.11711	-0.0877451	-0.0736071	-0.0500073	-0.0945282		0	0	0
IL-6	-0.0568632	0.253813	0.142119	-0.241038	-0.348063	-0.0633933	-0.00558284	0.10991	-0.0198151	-0.103297	-0.0847231	-0.0159001	0.0305756	0.0346639	-0.0409842	0.652999	0.707175	0.642364	0.238734	0.0588989	0.657282	0.347845	0.600749	-0.147059	1	0.253726	0.622026	0.633396	0.029764	0.417012	-0.0355992	0.0741091	0.105697	0.142049	0.0597763	0.237188	0.199839	0.145312	-0.0126682	0.136885	0.0232914	-0.0917668	0.0708936	0.0345315	0.648467		8	0	8
IL-8	0.334981	0.119687	0.418442	0.102967	-0.0180058	0.314418	0.25864	0.102165	0.180527	0.386983	0.293065	0.139073	0.192937	0.257367	0.0783428	0.154528	0.141709	0.195974	0.0497772	-0.0402132	0.217443	0.540922	0.068619	-0.0594387	0.253726	1	0.194062	0.104884	0.259827	0.35	0.140824	0.147151	0.519563	0.597088	0.530883	0.18807	0.0580834	0.20378	-0.0995354	0.107732	-0.164262	0.178022	0.154264	0.0135017	0.230789		4	0	4
IL-10	0.0923579	0.236615	0.238219	-0.249935	-0.20098	-0.0608734	-0.0514508	-0.0222422	-0.183964	-0.101277	-0.0942862	0.00701561	0.0107833	0.0754817	0.00446109	0.738931	0.763382	0.880819	0.280583	-0.0015004	0.779365	0.308923	0.528235	-0.0969251	0.622026	0.194062	1	0.80556	0.0356057	0.371675	-0.11197	0.062967	0.115597	0.164327	0.078565	0.14349	0.144541	0.075247	0.0342568	0.006488	-0.185258	-0.0758726	0.119325	0.0746573	0.772063		8	0	8
IL-15	0.0344072	0.259927	0.01222	-0.299565	-0.228956	-0.0925484	-0.0784604	-0.046439	-0.219331	-0.14919	-0.16123	-0.0538478	-0.039344	-0.0321406	0.0471874	0.735942	0.856682	0.874734	0.277657	-0.0350909	0.756607	0.304195	0.565133	-0.107652	0.633396	0.104884	0.80556	1	-0.103089	0.382396	-0.139259	-0.0623559	0.0926765	0.0703961	0.0399038	0.0337916	0.0740799	0.0114367	0.00664329	0.0832524	-0.17046	-0.160525	0.0289512	0.04203	0.790927		8	0	8
IL-18	0.205648	-0.104944	0.244138	-0.126918	0.0706836	0.150167	0.214373	0.211656	0.225896	0.238523	0.0873935	0.460707	0.441206	0.233963	0.270789	-0.0304259	-0.0335276	-0.0808403	0.0843187	0.0858295	0.0889244	0.331577	0.034083	0.117762	0.029764	0.259827	0.0356057	-0.103089	1	0.177101	0.213714	-0.0509827	0.239026	0.33926	0.329382	0.0830871	0.19111	0.358444	0.224346	0.0634564	-0.0179528	0.392667	0.467807	0.210717	-0.062239		0	0	0
L-VEGF	0.00654501	0.169964	0.1373	-0.0245736	-0.161311	0.266186	0.0204335	-0.121588	-0.0927985	0.317484	0.338082	-0.0477741	-0.100794	0.334839	0.170371	0.410362	0.383004	0.445345	0.0507963	-0.114055	0.471047	0.583145	0.382348	0.0164061	0.417012	0.35	0.371675	0.382396	0.177101	1	-0.172268	-0.0304226	0.331012	0.405541	0.361562	-0.0275405	0.0483998	-0.106928	-0.119498	0.0334657	-0.327808	0.0859116	-0.0783058	-0.157351	0.462481		1	0	1
MB	0.0201755	-0.296175	0.099695	-0.0198621	-0.0239947	-0.0199284	-0.0682062	0.21289	0.639165	-0.0427954	-0.024966	0.181545	0.175753	0.122328	-0.0677568	-0.181157	-0.115085	-0.17164	0.107931	0.455225	-0.0629784	-0.0474552	0.0344403	0.0113534	-0.0355992	0.140824	-0.11197	-0.139259	0.213714	-0.172268	1	0.406461	0.073318	0.127366	0.212512	0.341428	0.258822	0.32214	-0.000604361	0.132271	0.433362	0.196041	0.193786	0.420356	-0.145636		1	0	1
MMP-2	-0.183957	-0.153648	0.0965909	0.111412	-0.161945	-0.0338127	-0.0504515	0.182724	0.512736	0.0293142	-0.0321732	0.154604	0.0809162	0.248537	-0.207673	0.132116	0.0148224	-0.0356763	0.104146	0.558429	0.0652567	-0.0142372	0.00784531	0.0414582	0.0741091	0.147151	0.062967	-0.0623559	-0.0509827	-0.0304226	0.406461	1	0.101266	0.244129	0.239054	0.41466	0.145714	0.0620241	-0.178361	0.00275181	0.513246	-0.0771202	-0.0866665	0.253793	-0.00406294		3	0	3
MMP-9	-0.000115242	0.0354116	0.36604	0.00862219	-0.0579169	0.354597	0.177381	0.208669	0.185571	0.323218	0.221427	0.0281929	0.0346552	0.177595	0.0682084	0.10388	0.0735055	0.0991125	0.200811	0.176804	0.244759	0.641656	-0.0433461	-0.110638	0.105697	0.519563	0.115597	0.0926765	0.239026	0.331012	0.073318	0.101266	1	0.750927	0.831983	0.227422	0.162375	0.139155	0.0488938	0.162144	-0.172862	0.178533	0.015492	-0.0114747	0.201944		4	0	4
MPO	0.0866698	-0.0459567	0.477732	0.118649	-0.113652	0.494999	0.251983	0.196279	0.265638	0.543894	0.376137	0.214915	0.128997	0.412718	0.156413	0.160994	0.123153	0.11954	0.20502	0.154793	0.202382	0.638534	0.0181043	0.0149813	0.142049	0.597088	0.164327	0.0703961	0.33926	0.405541	0.127366	0.244129	0.750927	1	0.924945	0.222754	0.220167	0.130743	0.089888	0.126394	-0.118508	0.224738	0.0975485	0.0409186	0.203501		5	0	5
NGAL	0.0881104	-0.0296788	0.417923	0.107073	-0.100185	0.444886	0.188123	0.253406	0.303782	0.497732	0.334782	0.150167	0.102986	0.332049	0.128837	0.0817923	0.0661422	0.0404326	0.170425	0.237206	0.141573	0.632492	-0.0165559	-0.039463	0.0597763	0.530883	0.078565	0.0399038	0.329382	0.361562	0.212512	0.239054	0.831983	0.924945	1	0.300547	0.223871	0.181453	0.125452	0.185644	-0.0552579	0.24074	0.0775792	0.111643	0.14938		4	0	4
S100A8/A9	0.0162916	0.00938249	0.0840448	-0.089869	-0.0177238	-0.127409	0.0581686	0.49346	0.48852	-0.164997	-0.139988	0.123935	0.127971	0.0686808	-0.142799	0.0798456	0.0916337	0.0808304	0.178201	0.496983	0.176351	0.1446	0.0471246	-0.208711	0.237188	0.18807	0.14349	0.0337916	0.0830871	-0.0275405	0.341428	0.41466	0.227422	0.222754	0.300547	1	0.426252	0.285542	0.175451	0.251352	0.463363	0.301228	0.128495	0.355374	0.15718		0	0	0
SAA	-0.0623127	0.158675	0.126944	-0.216904	-0.0222661	-0.0252295	0.152982	0.562399	0.192114	-0.00244475	-0.0807425	0.147269	0.106064	-0.0240277	0.0464998	0.239269	0.0253595	0.0550102	0.132838	0.24957	0.117862	0.0435205	0.162316	0.0878651	0.199839	0.0580834	0.144541	0.0740799	0.19111	0.0483998	0.258822	0.145714	0.162375	0.220167	0.223871	0.426252	1	0.104213	0.197532	0.100811	0.210289	0.218424	0.133504	0.0670618	0.200759		1	0	1
sCD14	0.175188	0.0647274	0.0997531	0.0882399	0.0911692	-0.0632769	0.333644	0.289974	0.36185	-0.194769	-0.164748	0.432807	0.542444	0.0616763	0.0573866	-0.0699688	0.000609116	-0.00445667	0.0821525	0.221793	0.116711	0.105099	0.0364926	-0.113366	0.145312	0.20378	0.075247	0.0114367	0.358444	-0.106928	0.32214	0.0620241	0.139155	0.130743	0.181453	0.285542	0.104213	1	0.280793	0.196267	0.24347	0.295692	0.503576	0.49639	0.0166803		2	0	2
sCD163	0.0318611	0.00159057	-0.0267446	-0.135142	-0.117476	0.0505365	-0.0195014	0.375061	0.111313	-0.0934801	-0.139556	0.218344	0.201656	-0.102537	-0.0638483	-0.0224792	-0.0269964	-0.040769	0.155364	0.161007	0.0260174	0.053806	-0.0763502	-0.0821233	-0.0126682	-0.0995354	0.0342568	0.00664329	0.224346	-0.119498	-0.000604361	-0.178361	0.0488938	0.089888	0.125452	0.175451	0.197532	0.280793	1	0.263757	0.11202	0.2409	0.332325	0.307066	0.0911121		0	0	0
sICAM1	0.0522291	0.0137288	0.0802318	0.0254634	0.0239783	0.180738	0.193934	0.177347	0.220529	0.17175	0.146084	-0.0550768	0.00977091	0.0604108	0.0422245	0.0459699	0.090215	0.124781	0.0145456	0.147862	0.125117	0.27738	0.0296211	-0.0262303	0.136885	0.107732	0.006488	0.0832524	0.0634564	0.0334657	0.132271	0.00275181	0.162144	0.126394	0.185644	0.251352	0.100811	0.196267	0.263757	1	0.112763	0.162348	0.131035	0.334338	0.143896		0	0	0
SPP1	-0.21188	0.000105769	-0.149296	-0.0740301	-0.0400955	-0.158563	0.0260527	0.225205	0.506046	-0.134313	-0.122789	0.235856	0.244602	0.11194	-0.261489	-0.172822	-0.106045	-0.255299	0.108946	0.629535	-0.204692	-0.153709	-0.0689723	-0.11711	0.0232914	-0.164262	-0.185258	-0.17046	-0.0179528	-0.327808	0.433362	0.513246	-0.172862	-0.118508	-0.0552579	0.463363	0.210289	0.24347	0.11202	0.112763	1	0.0722756	0.0517024	0.378113	-0.232305		3	0	3
sTNFRSF1A	0.218631	-0.0473074	0.0307446	0.00730112	0.138986	0.152371	0.134813	0.315691	0.362119	0.0660935	0.0410687	0.129775	0.0722521	0.278088	0.152468	-0.131286	-0.168252	-0.156812	0.0600872	0.0804663	-0.0395066	0.206623	-0.0338143	-0.0877451	-0.0917668	0.178022	-0.0758726	-0.160525	0.392667	0.0859116	0.196041	-0.0771202	0.178533	0.224738	0.24074	0.301228	0.218424	0.295692	0.2409	0.162348	0.0722756	1	0.537666	0.180475	-0.0350437		1	0	1
sTNFRSF1B	0.252411	-0.000631867	0.00526676	-0.0933253	0.0515492	-0.0397004	0.246103	0.246425	0.308887	-0.124532	-0.158853	0.373613	0.343775	0.151345	0.158937	-0.0553766	0.0253624	0.00457556	0.196325	-0.0721995	0.103408	0.0911563	0.0685278	-0.0736071	0.0708936	0.154264	0.119325	0.0289512	0.467807	-0.0783058	0.193786	-0.0866665	0.015492	0.0975485	0.0775792	0.128495	0.133504	0.503576	0.332325	0.131035	0.0517024	0.537666	1	0.374396	-0.010367		2	0	2
sVCAM1	0.130379	-0.177555	0.0723946	-0.133467	-0.00669218	-0.0639997	0.0006009	0.407301	0.541293	-0.15122	-0.101305	0.255497	0.347316	0.0354365	0.0775847	-0.0420963	0.000713884	-0.0311454	0.108261	0.278298	0.0222976	-0.0142489	-0.0158504	-0.0500073	0.0345315	0.0135017	0.0746573	0.04203	0.210717	-0.157351	0.420356	0.253793	-0.0114747	0.0409186	0.111643	0.355374	0.0670618	0.49639	0.307066	0.334338	0.378113	0.180475	0.374396	1	0.0551561		1	0	1
TNFα	-0.0295168	0.248084	0.130412	-0.236731	-0.275109	-0.0397143	-0.0313806	0.0927082	-0.170695	-0.141974	-0.136714	-0.0647988	-0.106114	-0.0464908	-0.00925868	0.795797	0.669792	0.803845	0.251793	-0.0127576	0.794809	0.31598	0.632434	-0.0945282	0.648467	0.230789	0.772063	0.790927	-0.062239	0.462481	-0.145636	-0.00406294	0.201944	0.203501	0.14938	0.15718	0.200759	0.0166803	0.0911121	0.143896	-0.232305	-0.0350437	-0.010367	0.0551561	1		8	0	8
																																									Values >0.4			194
																																									Values >0.7			54
																																									Values >0.8			18
																																									Values <-0.4			0
